# Supplementary material for: Genomic and statistical models to characterize Streptococcus pneumoniae transmission patterns in Malawi
Source: Microb Genom. 2026 Apr 9;12(4):001667. doi: 10.1099/mgen.0.001667 (PMC13293304; doi:10.1099/mgen.0.001667)
Supplement: Uncited Supplementary Material 2. [file mgen-12-01667-s002.xlsx]

## Sheet: Table S1
Acession	GPSC	ST	Serotype	Penicillin MIC (μg/mL)	Erythromycin resistance gene	tetracycline resistance gene	Year sample collected	cohort
JAVPHR000000000	65	2053	13	0.12	Absent	Absent	2018.58	vacc'd 2-7 yrs
JAVPZC000000000	904;9	18728	14	0.25	Absent	Present	2019.29	vacc'd 2-7 yrs
JAVPFG000000000	92	7105	7C	0.03	Absent	Absent	2018.57	vacc'd 2-7 yrs
JAVPXR000000000	102	4423	23B	0.25	Absent	Absent	2019.2	vacc'd 2-7 yrs
JAVPYJ000000000	14	Novel ST	23F	0.25	Present	Present	2019.21	vacc'd 2-7 yrs
JAVPFF000000000	21	347	19F	0.25	Absent	Present	2018.59	vacc'd 2-7 yrs
JAVPZB000000000	65	2053	23B	0.25	Present	Present	2019.33	vacc'd 2-7 yrs
JAVPXW000000000	5	10603	15B/C	0.5	Absent	Absent	2019.27	vacc'd 2-7 yrs
JAVPKA000000000	116	Novel ST	23A	0.03	Absent	Absent	2018.56	vacc'd 2-7 yrs
JAVPKY000000000	102	4423	23B	0.25	Absent	Absent	2018.57	vacc'd 2-7 yrs
JAVPKW000000000	102	4423	23B	0.25	Absent	Absent	2018.57	vacc'd 2-7 yrs
JAVPCO000000000	54	5778	9V	0.03	Absent	Absent	2018.6	vacc'd 2-7 yrs
JAVPGA000000000	163	10568	11A	0.03	Absent	Absent	2018.6	vacc'd 2-7 yrs
JAVPGO000000000	201	11774	21	0.03	Absent	Absent	2018.58	vacc'd 2-7 yrs
JAVUBP000000000	34	Novel ST	34	0.06	Absent	Absent	2017.23	vacc'd 2-7 yrs
JAVPGL000000000	5	Novel ST	11A	0.25	Absent	Absent	2018.58	vacc'd 2-7 yrs
JAVPGP000000000	104	6030	16F	0.03	Absent	Absent	2018.58	vacc'd 2-7 yrs
JAVPGR000000000	21	7142	19F	0.25	Absent	Present	2018.57	vacc'd 2-7 yrs
JAVPEM000000000	904;9	18728	14	0.25	Absent	Present	2018.6	vacc'd 2-7 yrs
JAVPGH000000000	880;22;857;882	10554	15A	0.03	Absent	Absent	2018.59	vacc'd 2-7 yrs
JAVPXU000000000	65	2053	13	0.12	Absent	Absent	2019.22	vacc'd 2-7 yrs
JAVPFY000000000	201	11774	21	0.03	Absent	Absent	2018.6	vacc'd 2-7 yrs
JAVQDX000000000	92	10587	7C	0.03	Absent	Absent	2018.6	vacc'd 2-7 yrs
JAVPFK000000000	65	2053	13	0.12	Absent	Absent	2018.58	vacc'd 2-7 yrs
JAVPFD000000000	102	4423	23B	0.25	Absent	Absent	2018.6	vacc'd 2-7 yrs
JAVPXX000000000	65	2053	13	0.12	Present	Present	2019.2	vacc'd 2-7 yrs
JAVPYX000000000	5	172	15B/C	0.12	Present	Present	2019.22	vacc'd 2-7 yrs
JAVPIP000000000	13	12945	6A	0.03	Absent	Absent	2018.56	vacc'd 2-7 yrs
JAVUJV000000000	13	Novel ST	6A	0.03	Absent	Absent	2018.3	vacc'd 2-7 yrs
JAVPGE000000000	5	361	35B	0.25	Absent	Absent	2018.57	vacc'd 2-7 yrs
JAVPGJ000000000	21	7142	19F	0.25	Absent	Present	2018.57	vacc'd 2-7 yrs
JAVQAR000000000	30	4084	10B	0.03	Absent	Present	2019.24	vacc'd 2-7 yrs
JAVMVB000000000	880;22;857;882	10554	11A	0.03	Absent	Absent	2015.61	vacc'd 2-7 yrs
JAVPGY000000000	43	3214	35A	0.06	Present	Present	2018.56	vacc'd 2-7 yrs
JAVMZI000000000	148;903	9519	untypable	0.25	Present	Present	2015.59	vacc'd 2-7 yrs
JAVPCI000000000	21	10572	19F	0.25	Absent	Present	2018.59	vacc'd 2-7 yrs
JAVPGM000000000	5	Novel ST	19F	0.25	Absent	Present	2018.62	vacc'd 2-7 yrs
JAVPFR000000000	65	2053	13	0.12	Absent	Absent	2018.62	vacc'd 2-7 yrs
JAVPGV000000000	5	361	35B	0.25	Present	Present	2018.62	vacc'd 2-7 yrs
JAVNZC000000000	92	10587	7C	0.03	Absent	Absent	2016.81	vacc'd 2-7 yrs
JAVPEN000000000	65	2053	13	0.12	Absent	Absent	2018.62	vacc'd 2-7 yrs
JAVPFS000000000	102	4423	23B	0.25	Absent	Absent	2018.59	vacc'd 2-7 yrs
JAVPGZ000000000	228	2795	28F	0.03	Present	Present	2018.62	vacc'd 2-7 yrs
JAVNTS000000000	43	3214	35A	0.06	Present	Present	2015.9	vacc'd 2-7 yrs
JAVNLP000000000	880;22;857;882	Novel ST	15A	0.03	Absent	Absent	2016.26	vacc'd 2-7 yrs
JAVORH000000000	14	2059	23F	0.25	Present	Present	2017.93	vacc'd 2-7 yrs
JAVPHG000000000	148;903	9519	untypable	0.25	Present	Present	2018.62	vacc'd 2-7 yrs
JAVTYH000000000	217	5258	34	0.03	Absent	Absent	2017.21	vacc'd 2-7 yrs
JAVUBV000000000	30	4084	10B	0.03	Absent	Present	2017.24	vacc'd 2-7 yrs
JAVTYQ000000000	54	9473	9V	0.25	Absent	Absent	2017.24	vacc'd 2-7 yrs
JAVOSD000000000	21	347	19F	0.25	Absent	Present	2017.22	vacc'd 2-7 yrs
JAVOUX000000000	880;22;857;882	Novel ST	15A	0.03	Absent	Absent	2017.51	vacc'd 2-7 yrs
JAVUCW000000000	13	9920	6A	0.03	Absent	Absent	2017.21	vacc'd 2-7 yrs
JAVUIH000000000	163	10568	11A	0.03	Absent	Absent	2017.51	vacc'd 2-7 yrs
JAVMZJ000000000	30	Novel ST	10B	0.03	Present	Present	2015.56	vacc'd 2-7 yrs
JAVOSQ000000000	201	11774	21	0.03	Absent	Absent	2017.21	vacc'd 2-7 yrs
JAVTXX000000000	102	Novel ST	23B	0.06	Absent	Absent	2017.22	vacc'd 2-7 yrs
JAVOFX000000000	148;903	9519	untypable	0.25	Present	Present	2016.52	vacc'd 2-7 yrs
JAVUCJ000000000	65	2053	13	0.12	Absent	Absent	2017.24	vacc'd 2-7 yrs
JAVUCI000000000	92	10587	7C	0.03	Absent	Absent	2017.24	vacc'd 2-7 yrs
JAVOFZ000000000	217	9524	34	0.03	Absent	Absent	2016.52	vacc'd 2-7 yrs
JAVUBS000000000	13	12945	6A	0.03	Absent	Absent	2017.24	vacc'd 2-7 yrs
JAVONU000000000	217	5258	34	0.03	Absent	Absent	2017.22	vacc'd 2-7 yrs
JAVUCA000000000	201	11774	21	0.03	Absent	Absent	2017.21	vacc'd 2-7 yrs
JAVORP000000000	211	7604	untypable	0.03	Absent	Absent	2016.93	vacc'd 2-7 yrs
JAVTZE000000000	116	Novel ST	23A	0.03	Present	Present	2017.14	unvacc'd 5-10yrs
JAVOZF000000000	102	10880	23B	0.03	Absent	Absent	2017.6	vacc'd 2-7 yrs
JAVNZJ000000000	14	Novel ST	23F	0.25	Present	Present	2016.95	vacc'd 2-7 yrs
JAVOWG000000000	148;903	9519	untypable	0.25	Present	Present	2017.65	vacc'd 2-7 yrs
JAVOVK000000000	201	11774	21	0.03	Absent	Absent	2017.61	vacc'd 2-7 yrs
JAVNVE000000000	65	2053	13	0.12	Absent	Absent	2015.93	vacc'd 2-7 yrs
JAVOZL000000000	60	3265	untypable	0.03	Absent	Absent	2017.65	vacc'd 2-7 yrs
JAVNVG000000000	880;22;857;882	10554	15A	0.03	Absent	Absent	2015.84	vacc'd 2-7 yrs
JAVOVM000000000	163	10633	11A	0.03	Absent	Present	2017.68	vacc'd 2-7 yrs
JAVOZJ000000000	40	Novel ST	18C	0.03	Absent	Absent	2017.65	vacc'd 2-7 yrs
JAVNIG000000000	148;903	Novel ST	untypable	0.25	Present	Present	2016.52	vacc'd 2-7 yrs
JAVOYW000000000	21	347	19F	0.25	Absent	Absent	2017.58	vacc'd 2-7 yrs
JAVUKF000000000	5	10603	15B/C	0.5	Absent	Absent	2017.68	vacc'd 2-7 yrs
JAVOAJ000000000	102	10880	23B	0.03	Absent	Absent	2016.8	vacc'd 2-7 yrs
JAVOXS000000000	145	5483	29	0.03	Absent	Absent	2017.6	vacc'd 2-7 yrs
JAVNDL000000000	163	Novel ST	11A	0.06	Absent	Present	2015.56	vacc'd 2-7 yrs
JAVOZO000000000	116	5080	23A	0.03	Absent	Absent	2017.58	vacc'd 2-7 yrs
JAVOZK000000000	104	6030	16F	0.03	Absent	Absent	2017.55	vacc'd 2-7 yrs
JAVOTP000000000	116	5080	23A	0.03	Absent	Absent	2017.68	vacc'd 2-7 yrs
JAVOVC000000000	21	10572	19F	0.25	Absent	Present	2017.6	vacc'd 2-7 yrs
JAVULT000000000	65	2053	13	0.12	Present	Present	2017.61	vacc'd 2-7 yrs
JAVOXE000000000	102	9566	23B	0.03	Absent	Absent	2017.65	vacc'd 2-7 yrs
JAVOYD000000000	21	347	19F	0.25	Absent	Absent	2017.65	vacc'd 2-7 yrs
JAVOWW000000000	148;903	Novel ST	untypable	0.25	Present	Present	2017.67	vacc'd 2-7 yrs
JAVMWU000000000	163	Novel ST	11A	0.06	Absent	Present	2015.58	vacc'd 2-7 yrs
JAVOCF000000000	10	17791	3	0.5	Absent	Present	2016.94	vacc'd 2-7 yrs
JAVQDW000000000	92	7105	7C	0.03	Absent	Absent	2018.82	vacc'd 2-7 yrs
JAVPYN000000000	5	10599	35B	0.25	Absent	Absent	2019.32	vacc'd 2-7 yrs
JAVOBV000000000	455	19206	9L	0.03	Absent	Absent	2016.8	vacc'd 2-7 yrs
JAVPUT000000000	163	Novel ST	11A	0.06	Absent	Present	2019.24	vacc'd 2-7 yrs
JAVUJJ000000000	30	7055	10B	0.03	Absent	Present	2017.53	vacc'd 2-7 yrs
JAVPDX000000000	163	10568	11A	0.03	Absent	Absent	2019.32	vacc'd 2-7 yrs
JAVOGV000000000	43	3214	11A	0.06	Present	Present	2016.55	vacc'd 2-7 yrs
JAVPLI000000000	148;903	12685	untypable	0.25	Present	Present	2019.36	vacc'd 2-7 yrs
JAVQCL000000000	102	4423	23B	0.25	Absent	Absent	2019.34	vacc'd 2-7 yrs
JAVOEV000000000	880;22;857;882	14895	15A	0.03	Absent	Absent	2016.63	vacc'd 2-7 yrs
JAVOLH000000000	455	19206	9L	0.03	Absent	Absent	2016.13	vacc'd 2-7 yrs
JAVOIR000000000	21	10572	19F	0.25	Absent	Present	2016.66	vacc'd 2-7 yrs
JAVOJM000000000	211	7604	untypable	0.03	Absent	Absent	2016.63	vacc'd 2-7 yrs
JAVOGQ000000000	217	5258	34	0.03	Absent	Absent	2016.63	vacc'd 2-7 yrs
JAVOGO000000000	163	10568	11A	0.03	Absent	Absent	2016.65	vacc'd 2-7 yrs
JAVMSZ000000000	184	9552	20	0.03	Absent	Absent	2015.9	vacc'd 2-7 yrs
JAVOFA000000000	217	5258	34	0.03	Absent	Absent	2016.68	vacc'd 2-7 yrs
JAVOIG000000000	102	10880	23B	0.03	Absent	Absent	2016.65	vacc'd 2-7 yrs
JAVPBU000000000	163	10633	11A	0.03	Absent	Present	2018.64	vacc'd 2-7 yrs
JAVOHA000000000	13	10750	6A	0.06	Absent	Absent	2016.67	vacc'd 2-7 yrs
JAVOEF000000000	102	10880	23B	0.03	Absent	Absent	2016.67	vacc'd 2-7 yrs
JAVOGR000000000	880;22;857;882	Novel ST	15A	0.03	Absent	Absent	2016.65	vacc'd 2-7 yrs
JAVOTK000000000	5	10603	15B/C	0.5	Absent	Absent	2017.94	vacc'd 2-7 yrs
JAVOJA000000000	163	10568	11A	0.03	Absent	Absent	2016.66	vacc'd 2-7 yrs
JAVOJF000000000	5	10603	15B/C	0.5	Absent	Absent	2016.68	vacc'd 2-7 yrs
JAVODM000000000	211	7604	untypable	0.03	Absent	Absent	2016.68	vacc'd 2-7 yrs
JAVOGL000000000	65	2053	13	0.12	Absent	Absent	2016.63	vacc'd 2-7 yrs
JAVOGP000000000	163	10568	11A	0.03	Absent	Absent	2016.68	vacc'd 2-7 yrs
JAVPIW000000000	10	700	3	0.5	Absent	Present	2018.57	vacc'd 2-7 yrs
JAVOHP000000000	148;903	9519	untypable	0.25	Present	Present	2016.64	vacc'd 2-7 yrs
JAVOHH000000000	880;22;857;882	Novel ST	9V	0.03	Absent	Absent	2016.64	vacc'd 2-7 yrs
JAVPIH000000000	10	700	3	0.5	Absent	Present	2018.57	vacc'd 2-7 yrs
JAVMYL000000000	17	9457	19A	0.25	Absent	Absent	2015.86	vacc'd 2-7 yrs
JAVODT000000000	104	6030	16F	0.03	Absent	Absent	2016.65	vacc'd 2-7 yrs
JAVOHU000000000	17	Novel ST	19A	0.25	Absent	Absent	2016.68	vacc'd 2-7 yrs
JAVOEX000000000	65	2053	13	0.12	Absent	Absent	2016.68	vacc'd 2-7 yrs
JAVOIP000000000	880;22;857;882	10554	15A	0.03	Absent	Absent	2016.72	vacc'd 2-7 yrs
JAVONB000000000	211	7604	untypable	0.03	Absent	Absent	2017.93	vacc'd 2-7 yrs
JAVNQS000000000	43	3214	35A	0.06	Present	Present	2016.05	vacc'd 2-7 yrs
JAVTZM000000000	455	19206	9L	0.03	Absent	Absent	2017.28	vacc'd 2-7 yrs
JAVOEO000000000	13	9920	6A	0.03	Absent	Absent	2016.67	vacc'd 2-7 yrs
JAVOGF000000000	10	15805	3	0.5	Absent	Present	2016.67	vacc'd 2-7 yrs
JAVNFW000000000	163	Novel ST	11A	0.06	Absent	Present	2015.56	vacc'd 2-7 yrs
JAVODF000000000	13	9920	6A	0.03	Absent	Absent	2016.67	vacc'd 2-7 yrs
JAVOJH000000000	201	11774	21	0.03	Absent	Absent	2016.63	unvacc'd 5-10yrs
JAVOIC000000000	184	9552	20	0.03	Absent	Absent	2016.65	vacc'd 2-7 yrs
JAVNOF000000000	116	Novel ST	23F	0.03	Absent	Absent	2016.11	vacc'd 2-7 yrs
JAVPOQ000000000	5	172	15B/C	0.12	Present	Present	2017.94	vacc'd 2-7 yrs
JAVPYV000000000	102	4423	23B	0.25	Absent	Absent	2019.34	vacc'd 2-7 yrs
JAVPYS000000000	116	Novel ST	23A	0.03	Absent	Absent	2019.34	vacc'd 2-7 yrs
JAVPYQ000000000	65	2053	13	0.12	Absent	Absent	2019.35	vacc'd 2-7 yrs
JAVPZA000000000	13	10750	6A	0.03	Absent	Absent	2019.34	vacc'd 2-7 yrs
JAVTZP000000000	5	10603	15B/C	0.5	Absent	Absent	2016.74	vacc'd 2-7 yrs
JAVOOG000000000	148;903	9519	untypable	0.25	Present	Present	2017.7	vacc'd 2-7 yrs
JAVUMU000000000	13	9506	6A	0.03	Absent	Absent	2018.39	vacc'd 2-7 yrs
JAVPEF000000000	116	Novel ST	23A	0.03	Absent	Absent	2019.34	vacc'd 2-7 yrs
JAVPXH000000000	21	10572	19F	0.25	Absent	Present	2019.35	vacc'd 2-7 yrs
JAVNNA000000000	148;903	Novel ST	untypable	0.25	Present	Present	2016.02	vacc'd 2-7 yrs
JAVPLK000000000	104	6030	16F	0.03	Absent	Absent	2019.36	vacc'd 2-7 yrs
JAVNWF000000000	92	Novel ST	15B/C	0.12	Absent	Absent	2015.86	unvacc'd 5-10yrs
JAVOCH000000000	21	10572	19F	0.25	Absent	Present	2016.96	vacc'd 2-7 yrs
JAVNUE000000000	148;903	9519	untypable	0.25	Present	Present	2015.86	vacc'd 2-7 yrs
JAVPLH000000000	34	Novel ST	34	0.5	Absent	Absent	2019.35	vacc'd 2-7 yrs
JAVPGT000000000	5	10603	15B/C	0.5	Absent	Absent	2018.57	vacc'd 2-7 yrs
JAVOXI000000000	455	Novel ST	35B	0.03	Absent	Absent	2017.7	vacc'd 2-7 yrs
JAVQCR000000000	17	12154	19A	0.25	Present	Present	2019.32	vacc'd 2-7 yrs
JAVNXE000000000	10	Novel ST	3	0.5	Absent	Present	2016.95	vacc'd 2-7 yrs
JAVQCK000000000	102	4423	23B	0.25	Absent	Absent	2019.35	vacc'd 2-7 yrs
JAVPXB000000000	13	12945	6A	0.03	Absent	Absent	2019.29	vacc'd 2-7 yrs
JAVPLM000000000	21	10572	19F	0.25	Absent	Present	2019.34	vacc'd 2-7 yrs
JAVUGB000000000	102	Novel ST	23B	0.03	Absent	Absent	2017.34	vacc'd 2-7 yrs
JAVOIX000000000	145	Novel ST	29	0.03	Absent	Absent	2016.55	vacc'd 2-7 yrs
JAVPLF000000000	13	9506	6A	0.03	Absent	Absent	2019.34	vacc'd 2-7 yrs
JAVPLT000000000	5	Novel ST	35D	0.25	Absent	Absent	2019.34	vacc'd 2-7 yrs
JAVNOD000000000	116	5080	23A	0.03	Absent	Absent	2016.15	vacc'd 2-7 yrs
JAVNMS000000000	21	347	19F	0.25	Absent	Absent	2016.15	vacc'd 2-7 yrs
JAVNQE000000000	211	7604	untypable	0.03	Absent	Absent	2016.14	vacc'd 2-7 yrs
JAVOOK000000000	211	7604	untypable	0.03	Absent	Absent	2017.95	vacc'd 2-7 yrs
JAVOOT000000000	65	2053	13	0.12	Absent	Absent	2017.93	vacc'd 2-7 yrs
JAVNMJ000000000	455	19206	9L	0.03	Absent	Absent	2016.15	vacc'd 2-7 yrs
JAVNOB000000000	5	172	15B/C	0.12	Absent	Absent	2016.15	vacc'd 2-7 yrs
JAVNPS000000000	10	700	3	0.5	Absent	Present	2016.14	vacc'd 2-7 yrs
JAVPIT000000000	65	2053	13	0.12	Absent	Absent	2018.55	vacc'd 2-7 yrs
JAVNNG000000000	10	700	3	0.5	Absent	Present	2016.15	unvacc'd 5-10yrs
JAVNPU000000000	116	Novel ST	23A	0.03	Present	Present	2016.15	unvacc'd 5-10yrs
JAVPBO000000000	5	10599	35D	0.25	Absent	Absent	2018.41	vacc'd 2-7 yrs
JAVULB000000000	880;22;857;882	10554	15A	0.03	Absent	Absent	2018.41	vacc'd 2-7 yrs
JAVNRS000000000	880;22;857;882	5902	9V	0.03	Present	Present	2015.9	vacc'd 2-7 yrs
JAVOLY000000000	43	Novel ST	19A	0.06	Present	Present	2016.25	vacc'd 2-7 yrs
JAVODL000000000	92	7105	7C	0.03	Absent	Absent	2016.54	vacc'd 2-7 yrs
JAVPBF000000000	10	10879	19F	1	Present	Present	2018.41	vacc'd 2-7 yrs
JAVPAZ000000000	880;22;857;882	10554	15A	0.03	Absent	Absent	2018.41	vacc'd 2-7 yrs
JAVPBN000000000	228	2795	28F	0.25	Present	Present	2018.42	vacc'd 2-7 yrs
JAVUKS000000000	5	Novel ST	35B	0.25	Absent	Absent	2018.42	vacc'd 2-7 yrs
JAVUKL000000000	102	4423	23B	0.25	Absent	Absent	2018.42	vacc'd 2-7 yrs
JAVPBB000000000	5	10603	15B/C	0.5	Absent	Absent	2018.42	vacc'd 2-7 yrs
JAVOOF000000000	65	Novel ST	13	0.12	Absent	Absent	2017.91	vacc'd 2-7 yrs
JAVPAB000000000	21	347	19F	0.25	Present	Present	2018.41	vacc'd 2-7 yrs
JAVPHO000000000	5	Novel ST	15B/C	0.12	Absent	Present	2018.62	vacc'd 2-7 yrs
JAVPCB000000000	17	8309	19A	0.25	Absent	Absent	2018.64	vacc'd 2-7 yrs
JAVOFU000000000	145	Novel ST	29	0.03	Absent	Absent	2016.53	vacc'd 2-7 yrs
JAVPDE000000000	102	4423	23B	0.25	Absent	Absent	2018.64	vacc'd 2-7 yrs
JAVPCA000000000	148;903	9519	untypable	0.25	Present	Present	2018.65	vacc'd 2-7 yrs
JAVNXF000000000	40	5266	18C	0.03	Absent	Absent	2016.78	vacc'd 2-7 yrs
JAVOTA000000000	14	6279	23B	0.25	Present	Present	2017.92	vacc'd 2-7 yrs
JAVPEX000000000	201	11774	21	0.03	Absent	Absent	2018.62	vacc'd 2-7 yrs
JAVOIB000000000	148;903	9519	untypable	0.25	Present	Present	2016.53	vacc'd 2-7 yrs
JAVOTG000000000	5	10599	35B	0.25	Absent	Absent	2017.92	vacc'd 2-7 yrs
JAVOCB000000000	21	Novel ST	19F	0.25	Absent	Absent	2016.81	vacc'd 2-7 yrs
JAVPDB000000000	104	6030	16F	0.03	Absent	Absent	2018.62	vacc'd 2-7 yrs
JAVOJK000000000	102	10880	23B	0.03	Absent	Absent	2016.51	vacc'd 2-7 yrs
JAVPFP000000000	184	12750	20	0.06	Absent	Present	2018.62	vacc'd 2-7 yrs
JAVPGF000000000	102	4423	23B	0.25	Absent	Absent	2018.62	vacc'd 2-7 yrs
JAVQAO000000000	65	2053	13	0.12	Absent	Absent	2019.29	vacc'd 2-7 yrs
JAVPYD000000000	60	3265	untypable	0.03	Absent	Absent	2019.2	vacc'd 2-7 yrs
JAVPBI000000000	13	9506	6A	0.03	Absent	Absent	2018.39	vacc'd 2-7 yrs
JAVPGX000000000	5	10599	35B	0.25	Absent	Absent	2018.53	vacc'd 2-7 yrs
JAVPUS000000000	904;9	782	14	0.25	Absent	Present	2019.22	vacc'd 2-7 yrs
JAVNOY000000000	148;903	9519	untypable	0.25	Present	Present	2015.97	vacc'd 2-7 yrs
JAVOWO000000000	14	243	23F	0.06	Present	Present	2017.38	vacc'd 2-7 yrs
JAVOZD000000000	104	6030	16F	0.03	Absent	Absent	2017.55	vacc'd 2-7 yrs
JAVOYO000000000	904;9	Novel ST	14	0.25	Absent	Present	2017.55	vacc'd 2-7 yrs
JAVQAY000000000	65	2053	13	0.12	Absent	Absent	2019.24	vacc'd 2-7 yrs
JAVPYL000000000	102	4423	23B	0.25	Absent	Absent	2019.2	vacc'd 2-7 yrs
JAVQBQ000000000	34	9546	34	0.03	Absent	Absent	2019.27	vacc'd 2-7 yrs
JAVPYZ000000000	148;903	9519	untypable	0.25	Present	Present	2019.19	vacc'd 2-7 yrs
JAVPLY000000000	60	3265	untypable	0.03	Absent	Absent	2017.96	vacc'd 2-7 yrs
JAVPWL000000000	14	2059	23F	0.25	Present	Present	2019.22	vacc'd 2-7 yrs
JAVPUV000000000	21	Novel ST	19F	0.25	Present	Present	2019.21	vacc'd 2-7 yrs
JAVPUO000000000	163	10568	11A	0.03	Absent	Absent	2019.21	vacc'd 2-7 yrs
JAVNUN000000000	65	2053	13	0.12	Absent	Absent	2015.9	vacc'd 2-7 yrs
JAVOTW000000000	34	Novel ST	34	0.03	Absent	Absent	2017.02	vacc'd 2-7 yrs
JAVPWA000000000	21	347	19F	0.25	Absent	Absent	2019.24	vacc'd 2-7 yrs
JAVMSU000000000	5	Novel ST	15B/C	0.25	Present	Present	2015.91	vacc'd 2-7 yrs
JAVPVC000000000	33	11770	16F	0.06	Absent	Absent	2019.19	vacc'd 2-7 yrs
JAVOZW000000000	92	7105	7C	0.03	Absent	Absent	2018.42	vacc'd 2-7 yrs
JAVPVO000000000	217	5258	34	0.03	Absent	Absent	2019.1	vacc'd 2-7 yrs
JAVNLN000000000	455	19206	9L	0.03	Absent	Absent	2016.26	vacc'd 2-7 yrs
JAVPTI000000000	880;22;857;882	10554	15A	0.03	Absent	Absent	2019.13	unvacc'd 5-10yrs
JAVOBD000000000	102	10880	23B	0.03	Absent	Absent	2016.81	vacc'd 2-7 yrs
JAVUAB000000000	65	2053	13	0.12	Absent	Absent	2017.14	unvacc'd 5-10yrs
JAVPID000000000	116	5080	23A	0.03	Absent	Absent	2018.55	vacc'd 2-7 yrs
JAVPJN000000000	30	7055	10B	0.03	Present	Present	2018.51	vacc'd 2-7 yrs
JAVPJJ000000000	17	4873	19A	0.03	Absent	Absent	2018.55	vacc'd 2-7 yrs
JAVNRX000000000	217	9524	34	0.03	Absent	Absent	2016.03	vacc'd 2-7 yrs
JAVPNV000000000	43	9691	9V	0.06	Present	Present	2018.05	vacc'd 2-7 yrs
JAVNMQ000000000	904;9	782	14	0.25	Absent	Present	2016.03	vacc'd 2-7 yrs
JAVUHQ000000000	163	Novel ST	11A	0.03	Absent	Absent	2017.41	unvacc'd 5-10yrs
JAVNOT000000000	92	10587	7C	0.03	Absent	Absent	2015.91	vacc'd 2-7 yrs
JAVPJA000000000	102	4423	23B	0.25	Absent	Absent	2018.54	vacc'd 2-7 yrs
JAVNVX000000000	148;903	9519	untypable	0.25	Present	Present	2015.91	vacc'd 2-7 yrs
JAVNXQ000000000	30	12255	10B	0.03	Absent	Present	2016.93	vacc'd 2-7 yrs
JAVNBS000000000	163	10568	11A	0.03	Absent	Absent	2015.58	vacc'd 2-7 yrs
JAVPJT000000000	104	6030	16F	0.03	Absent	Absent	2018.53	vacc'd 2-7 yrs
JAVNTU000000000	201	Novel ST	21	0.03	Absent	Absent	2015.9	vacc'd 2-7 yrs
JAVPIY000000000	5	10599	19A	0.25	Absent	Absent	2018.55	vacc'd 2-7 yrs
JAVONL000000000	71	5103	21	0.03	Absent	Absent	2018.14	vacc'd 2-7 yrs
JAVNWU000000000	116	Novel ST	23A	0.03	Absent	Absent	2015.9	vacc'd 2-7 yrs
JAVOSK000000000	880;22;857;882	10554	15A	0.03	Absent	Absent	2017.93	vacc'd 2-7 yrs
JAVNRT000000000	145	Novel ST	29	0.03	Absent	Absent	2016.17	vacc'd 2-7 yrs
JAVNYP000000000	880;22;857;882	10554	15A	0.03	Absent	Absent	2016.8	vacc'd 2-7 yrs
JAVPPG000000000	5	Novel ST	15B/C	0.25	Absent	Absent	2018.1	unvacc'd 5-10yrs
JAVPJL000000000	102	4423	23B	0.25	Absent	Absent	2018.54	vacc'd 2-7 yrs
JAVNAS000000000	5	Novel ST	15B/C	0.25	Absent	Absent	2015.56	vacc'd 2-7 yrs
JAVPUG000000000	65	2053	13	0.12	Present	Present	2019.24	vacc'd 2-7 yrs
JAVPGK000000000	104	6030	16F	0.03	Absent	Absent	2018.53	vacc'd 2-7 yrs
JAVPMD000000000	116	18712	23A	0.03	Present	Present	2018.04	vacc'd 2-7 yrs
JAVMTX000000000	34	Novel ST	34	0.03	Absent	Absent	2015.86	vacc'd 2-7 yrs
JAVPLZ000000000	65	2053	13	0.12	Absent	Absent	2018.16	vacc'd 2-7 yrs
JAVNOP000000000	30	12255	10B	0.03	Absent	Present	2015.97	vacc'd 2-7 yrs
JAVOAS000000000	21	Novel ST	19F	0.25	Absent	Absent	2016.78	vacc'd 2-7 yrs
JAVPHW000000000	116	18712	23A	0.03	Present	Present	2018.53	vacc'd 2-7 yrs
JAVOML000000000	92	7105	19F	0.03	Absent	Absent	2018.04	vacc'd 2-7 yrs
JAVOAQ000000000	455	19206	9L	0.03	Absent	Absent	2016.74	vacc'd 2-7 yrs
JAVPIO000000000	148;903	9519	untypable	0.25	Present	Present	2018.54	vacc'd 2-7 yrs
JAVUFJ000000000	5	Novel ST	15B/C	0.25	Absent	Absent	2017.53	vacc'd 2-7 yrs
JAVPKC000000000	14	6279	23F	0.25	Present	Present	2018.53	vacc'd 2-7 yrs
JAVPKL000000000	217	5258	34	0.03	Absent	Absent	2018.53	vacc'd 2-7 yrs
JAVOEG000000000	116	5080	23A	0.03	Present	Present	2016.54	vacc'd 2-7 yrs
JAVPKF000000000	43	3214	11A	0.03	Present	Present	2018.52	vacc'd 2-7 yrs
JAVNTI000000000	21	Novel ST	19F	0.5	Absent	Absent	2015.56	unvacc'd 5-10yrs
JAVPPA000000000	65	2053	13	0.12	Absent	Absent	2018.14	vacc'd 2-7 yrs
JAVNXI000000000	92	7105	7C	0.03	Absent	Absent	2016.74	vacc'd 2-7 yrs
JAVOYF000000000	17	9457	19A	0.25	Absent	Absent	2017.61	vacc'd 2-7 yrs
JAVPIN000000000	148;903	9519	untypable	0.25	Present	Present	2018.52	vacc'd 2-7 yrs
JAVUGX000000000	34	Novel ST	34	0.06	Absent	Absent	2017.51	vacc'd 2-7 yrs
JAVPKT000000000	5	10599	35B	0.25	Absent	Absent	2018.53	vacc'd 2-7 yrs
JAVQAV000000000	201	11774	21	0.03	Absent	Absent	2019.28	vacc'd 2-7 yrs
JAVNUH000000000	65	2053	13	0.12	Absent	Absent	2015.92	vacc'd 2-7 yrs
JAVPKK000000000	217	Novel ST	34	0.03	Absent	Absent	2018.51	vacc'd 2-7 yrs
JAVODI000000000	145	Novel ST	29	0.03	Absent	Absent	2016.72	unvacc'd 5-10yrs
JAVPJP000000000	5	10599	35B	0.25	Absent	Absent	2018.52	vacc'd 2-7 yrs
JAVPHV000000000	10	700	3	0.5	Absent	Present	2018.52	vacc'd 2-7 yrs
JAVNMV000000000	116	5080	23A	0.03	Absent	Absent	2016.12	vacc'd 2-7 yrs
JAVTYN000000000	5	10603	15B/C	0.5	Absent	Absent	2017.28	vacc'd 2-7 yrs
JAVQBA000000000	5	10599	35B	0.25	Absent	Absent	2019.22	vacc'd 2-7 yrs
JAVQAH000000000	163	10568	11A	0.03	Absent	Absent	2019.26	vacc'd 2-7 yrs
JAVPQX000000000	34	Novel ST	34	0.06	Absent	Absent	2018.18	vacc'd 2-7 yrs
JAVOZG000000000	880;22;857;882	10554	19F	0.06	Absent	Absent	2017.73	vacc'd 2-7 yrs
JAVOWL000000000	102	10880	23B	0.03	Absent	Absent	2017.72	vacc'd 2-7 yrs
JAVNXU000000000	17	4873	19A	0.03	Absent	Absent	2016.93	vacc'd 2-7 yrs
JAVOYJ000000000	92	7105	7C	0.03	Absent	Absent	2017.78	vacc'd 2-7 yrs
JAVOOA000000000	65	2053	13	0.12	Absent	Absent	2017.26	vacc'd 2-7 yrs
JAVUDP000000000	102	10880	23B	0.03	Absent	Absent	2017.26	vacc'd 2-7 yrs
JAVOYG000000000	102	10880	23B	0.03	Absent	Absent	2017.72	vacc'd 2-7 yrs
JAVOAR000000000	116	5080	23A	0.12	Absent	Absent	2016.95	vacc'd 2-7 yrs
JAVOYX000000000	102	4423	23B	0.25	Absent	Absent	2017.72	vacc'd 2-7 yrs
JAVUAE000000000	163	10568	11A	0.03	Absent	Absent	2017.26	vacc'd 2-7 yrs
JAVPVV000000000	148;903	Novel ST	untypable	0.25	Present	Present	2019.22	vacc'd 2-7 yrs
JAVPAN000000000	92	7105	7C	0.03	Absent	Absent	2018.42	vacc'd 2-7 yrs
JAVOYS000000000	5	361	35B	0.25	Absent	Absent	2017.78	vacc'd 2-7 yrs
JAVUDJ000000000	10	10879	19F	1	Present	Present	2017.26	vacc'd 2-7 yrs
JAVOON000000000	5	361	35B	0.25	Absent	Absent	2017.69	vacc'd 2-7 yrs
JAVUDQ000000000	65	2053	13	0.12	Absent	Absent	2017.26	vacc'd 2-7 yrs
JAVPJQ000000000	5	172	15B/C	0.12	Present	Present	2018.54	vacc'd 2-7 yrs
JAVPAR000000000	880;22;857;882	10554	15A	0.03	Absent	Absent	2018.43	vacc'd 2-7 yrs
JAVOMR000000000	217	9524	34	0.03	Absent	Absent	2017.95	vacc'd 2-7 yrs
JAVOZT000000000	5	10603	15B/C	0.5	Absent	Absent	2017.72	vacc'd 2-7 yrs
JAVTYJ000000000	33	Novel ST	16F	0.03	Absent	Absent	2017.26	vacc'd 2-7 yrs
JAVOGU000000000	34	Novel ST	34	0.06	Absent	Absent	2016.58	vacc'd 2-7 yrs
JAVOXG000000000	104	6030	16F	0.03	Absent	Absent	2017.78	vacc'd 2-7 yrs
JAVOYI000000000	10	17791	3	0.5	Absent	Present	2017.73	vacc'd 2-7 yrs
JAVMVN000000000	65	2053	13	0.12	Absent	Absent	2015.59	vacc'd 2-7 yrs
JAVNWM000000000	65	2053	13	0.12	Absent	Absent	2015.61	vacc'd 2-7 yrs
JAVMWT000000000	17	Novel ST	19A	0.25	Absent	Absent	2015.59	vacc'd 2-7 yrs
JAVNBT000000000	102	10880	23B	0.03	Absent	Absent	2015.58	vacc'd 2-7 yrs
JAVPBP000000000	13	9506	6A	0.03	Absent	Absent	2018.39	vacc'd 2-7 yrs
JAVMWN000000000	148;903	Novel ST	untypable	0.25	Present	Present	2015.61	vacc'd 2-7 yrs
JAVMVS000000000	163	10568	11A	0.06	Absent	Absent	2015.61	vacc'd 2-7 yrs
JAVNVN000000000	21	10572	19F	0.25	Absent	Present	2015.59	vacc'd 2-7 yrs
JAVMUZ000000000	5	361	35B	0.25	Absent	Present	2015.58	vacc'd 2-7 yrs
JAVMXE000000000	5	10603	15B/C	0.5	Absent	Absent	2015.58	vacc'd 2-7 yrs
JAVMUD000000000	116	Novel ST	23A	0.03	Absent	Absent	2015.6	vacc'd 2-7 yrs
JAVMYM000000000	163	Novel ST	11A	0.03	Absent	Absent	2015.58	vacc'd 2-7 yrs
JAVNNM000000000	211	7604	untypable	0.12	Absent	Absent	2016.01	vacc'd 2-7 yrs
JAVOHW000000000	184	9552	20	0.03	Absent	Absent	2016.72	vacc'd 2-7 yrs
JAVUHS000000000	217	Novel ST	34	0.03	Absent	Absent	2017.4	unvacc'd 5-10yrs
JAVNCM000000000	102	10880	23B	0.03	Absent	Absent	2015.58	vacc'd 2-7 yrs
JAVMXU000000000	5	10599	35B	0.25	Absent	Absent	2015.61	vacc'd 2-7 yrs
JAVMVE000000000	17	9457	19A	0.25	Absent	Absent	2015.61	vacc'd 2-7 yrs
JAVMSM000000000	148;903	9519	untypable	0.25	Present	Present	2015.59	vacc'd 2-7 yrs
JAVNBB000000000	102	9566	23B	0.03	Absent	Absent	2015.58	vacc'd 2-7 yrs
JAVNAB000000000	184	9552	20	0.03	Absent	Absent	2015.58	vacc'd 2-7 yrs
JAVMYK000000000	65	2053	13	0.12	Absent	Absent	2015.58	vacc'd 2-7 yrs
JAVPBE000000000	148;903	10643	untypable	0.25	Present	Present	2018.38	vacc'd 2-7 yrs
JAVMXN000000000	116	5080	23A	0.03	Absent	Absent	2015.59	vacc'd 2-7 yrs
JAVMWF000000000	102	10880	23B	0.03	Absent	Absent	2015.59	vacc'd 2-7 yrs
JAVMZR000000000	904;9	Novel ST	14	0.25	Absent	Present	2015.58	vacc'd 2-7 yrs
JAVMTT000000000	211	7604	untypable	0.03	Absent	Absent	2015.61	vacc'd 2-7 yrs
JAVMYC000000000	5	361	35B	0.25	Absent	Absent	2015.59	vacc'd 2-7 yrs
JAVMXF000000000	104	6030	16F	0.03	Absent	Absent	2015.6	vacc'd 2-7 yrs
JAVMUV000000000	880;22;857;882	10554	15A	0.03	Absent	Absent	2015.59	vacc'd 2-7 yrs
JAVNJE000000000	148;903	9519	untypable	0.25	Present	Present	2016.53	vacc'd 2-7 yrs
JAVOBK000000000	102	10880	23B	0.03	Absent	Absent	2016.96	vacc'd 2-7 yrs
JAVMZH000000000	14	2059	23F	0.25	Present	Present	2015.58	vacc'd 2-7 yrs
JAVUCD000000000	92	Novel ST	7C	0.03	Absent	Absent	2017.08	unvacc'd 5-10yrs
JAVMSY000000000	13	9920	6A	0.03	Absent	Absent	2015.59	unvacc'd 5-10yrs
JAVNKM000000000	65	2053	13	0.12	Present	Present	2016.44	unvacc'd 5-10yrs
JAVNYN000000000	92	7105	7C	0.03	Absent	Absent	2016.78	vacc'd 2-7 yrs
JAVNRF000000000	904;9	Novel ST	untypable	0.03	Absent	Present	2016.17	unvacc'd 5-10yrs
JAVNWD000000000	14	Novel ST	15A	0.25	Present	Present	2015.58	vacc'd 2-7 yrs
JAVMZE000000000	104	6030	16F	0.03	Absent	Absent	2015.56	vacc'd 2-7 yrs
JAVNUP000000000	116	18712	23A	0.03	Present	Present	2015.86	vacc'd 2-7 yrs
JAVOIS000000000	148;903	Novel ST	untypable	0.25	Present	Present	2016.56	vacc'd 2-7 yrs
JAVNCD000000000	10	700	3	0.5	Absent	Present	2015.54	vacc'd 2-7 yrs
JAVNCQ000000000	217	9524	34	0.03	Absent	Absent	2015.54	vacc'd 2-7 yrs
JAVNDZ000000000	92	10587	7C	0.03	Absent	Absent	2015.54	vacc'd 2-7 yrs
JAVNBY000000000	228	2795	28F	0.03	Absent	Absent	2015.56	vacc'd 2-7 yrs
JAVMYT000000000	34	Novel ST	34	0.03	Absent	Absent	2015.56	vacc'd 2-7 yrs
JAVNAZ000000000	104	6030	16F	0.03	Absent	Absent	2015.56	vacc'd 2-7 yrs
JAVNCG000000000	5	12327	15B/C	0.12	Absent	Absent	2015.56	vacc'd 2-7 yrs
JAVNBP000000000	102	10880	23B	0.03	Absent	Absent	2015.54	vacc'd 2-7 yrs
JAVNBF000000000	201	11774	21	0.03	Absent	Absent	2015.56	vacc'd 2-7 yrs
JAVUBH000000000	30	12255	10B	0.03	Absent	Present	2016.91	vacc'd 2-7 yrs
JAVPIL000000000	65	Novel ST	13	0.12	Absent	Absent	2018.54	vacc'd 2-7 yrs
JAVNRW000000000	116	18712	23A	0.03	Present	Present	2015.94	vacc'd 2-7 yrs
JAVMYR000000000	148;903	10643	untypable	0.25	Present	Present	2015.56	vacc'd 2-7 yrs
JAVNVW000000000	10	700	3	0.5	Absent	Present	2015.84	vacc'd 2-7 yrs
JAVPOP000000000	880;22;857;882	10554	15A	0.03	Absent	Absent	2017.94	vacc'd 2-7 yrs
JAVNFO000000000	5	361	35B	0.25	Absent	Absent	2015.54	vacc'd 2-7 yrs
JAVNKI000000000	455	19206	9L	0.03	Absent	Absent	2016.51	vacc'd 2-7 yrs
JAVPBC000000000	163	10568	11A	0.03	Absent	Absent	2018.34	vacc'd 2-7 yrs
JAVPES000000000	880;22;857;882	10554	15A	0.03	Absent	Absent	2018.57	vacc'd 2-7 yrs
JAVNHA000000000	880;22;857;882	Novel ST	15A	0.03	Absent	Absent	2015.56	vacc'd 2-7 yrs
JAVNUT000000000	14	2059	23F	0.25	Present	Present	2015.54	unvacc'd 5-10yrs
JAVNBO000000000	880;22;857;882	10554	15A	0.03	Absent	Absent	2015.58	vacc'd 2-7 yrs
JAVOJI000000000	43	3214	3	0.12	Present	Present	2016.54	vacc'd 2-7 yrs
JAVNCU000000000	13	9915	6A	0.03	Absent	Absent	2015.54	unvacc'd 5-10yrs
JAVPBL000000000	148;903	9519	untypable	0.25	Present	Present	2018.42	vacc'd 2-7 yrs
JAVORX000000000	148;903	Novel ST	untypable	0.25	Present	Present	2017.95	vacc'd 2-7 yrs
JAVNIR000000000	104	6030	16F	0.03	Absent	Absent	2016.51	vacc'd 2-7 yrs
JAVQAA000000000	43	3214	11A	0.06	Present	Present	2019.26	vacc'd 2-7 yrs
JAVNFC000000000	104	6030	16F	0.03	Absent	Absent	2015.54	unvacc'd 5-10yrs
JAVNBR000000000	880;22;857;882	Novel ST	15A	0.03	Absent	Absent	2015.56	unvacc'd 5-10yrs
JAVNTT000000000	104	6030	16F	0.03	Absent	Absent	2015.54	unvacc'd 5-10yrs
JAVNQX000000000	17	9457	19A	0.25	Absent	Absent	2016.13	vacc'd 2-7 yrs
JAVMUR000000000	21	10572	19F	0.25	Absent	Present	2015.56	unvacc'd 5-10yrs
JAVNHJ000000000	14	Novel ST	23F	0.25	Present	Present	2015.54	unvacc'd 5-10yrs
JAVMSD000000000	34	Novel ST	34	0.03	Absent	Absent	2015.86	unvacc'd 5-10yrs
JAVNWZ000000000	904;9	782	14	0.25	Absent	Present	2016.81	vacc'd 2-7 yrs
JAVUBW000000000	102	9566	23B	0.03	Absent	Absent	2017.26	vacc'd 2-7 yrs
JAVUDA000000000	34	Novel ST	34	0.03	Absent	Absent	2017.25	vacc'd 2-7 yrs
JAVPWZ000000000	92	Novel ST	7C	0.03	Absent	Absent	2019.36	vacc'd 2-7 yrs
JAVUDC000000000	5	361	35B	0.25	Absent	Absent	2017.25	vacc'd 2-7 yrs
JAVPOW000000000	65	Novel ST	13	0.12	Absent	Present	2017.96	vacc'd 2-7 yrs
JAVUAY000000000	148;903	9519	untypable	0.25	Present	Present	2017.28	vacc'd 2-7 yrs
JAVTZK000000000	5	172	15B/C	2	Present	Present	2017.26	vacc'd 2-7 yrs
JAVUDR000000000	163	10568	11A	0.03	Absent	Absent	2017.26	vacc'd 2-7 yrs
JAVUBJ000000000	163	10568	11A	0.03	Absent	Absent	2017.25	vacc'd 2-7 yrs
JAVTZH000000000	163	10568	11A	0.03	Absent	Absent	2017.26	vacc'd 2-7 yrs
JAVOMV000000000	71	5103	21	0.03	Absent	Absent	2017.28	vacc'd 2-7 yrs
JAVUDN000000000	163	10568	11A	0.03	Absent	Absent	2017.26	vacc'd 2-7 yrs
JAVOPA000000000	5	10599	35B	0.25	Absent	Absent	2017.25	vacc'd 2-7 yrs
JAVOYA000000000	163	10568	11A	0.03	Absent	Absent	2017.74	vacc'd 2-7 yrs
JAVOZE000000000	5	172	15B/C	1	Present	Present	2017.74	vacc'd 2-7 yrs
JAVORK000000000	65	2053	13	0.12	Absent	Absent	2017.72	vacc'd 2-7 yrs
JAVNNI000000000	904;9	782	14	0.25	Absent	Present	2016.03	vacc'd 2-7 yrs
JAVNAF000000000	148;903	Novel ST	untypable	0.25	Present	Present	2015.58	vacc'd 2-7 yrs
JAVOTR000000000	116	Novel ST	35B	0.12	Absent	Absent	2017.78	vacc'd 2-7 yrs
JAVPXZ000000000	104	6030	16F	0.03	Absent	Absent	2019.26	vacc'd 2-7 yrs
JAVQCA000000000	102	4423	23B	0.25	Absent	Absent	2019.31	vacc'd 2-7 yrs
JAVPZQ000000000	102	4423	23B	0.25	Absent	Absent	2019.26	vacc'd 2-7 yrs
JAVORC000000000	21	Novel ST	19F	0.25	Absent	Absent	2017.69	vacc'd 2-7 yrs
JAVQBU000000000	217	5258	34	0.03	Absent	Absent	2019.27	vacc'd 2-7 yrs
JAVPZG000000000	163	10568	11A	0.03	Absent	Absent	2019.31	vacc'd 2-7 yrs
JAVQBI000000000	184	9552	20	0.03	Absent	Absent	2019.31	vacc'd 2-7 yrs
JAVNNH000000000	217	5258	34	0.03	Absent	Absent	2016.08	vacc'd 2-7 yrs
JAVQBO000000000	30	4084	10B	0.03	Absent	Present	2019.31	vacc'd 2-7 yrs
JAVQBC000000000	17	9457	19A	0.25	Absent	Present	2019.31	vacc'd 2-7 yrs
JAVORL000000000	148;903	9519	untypable	0.25	Present	Present	2016.9	vacc'd 2-7 yrs
JAVPAW000000000	5	361	35B	0.25	Absent	Absent	2018.33	vacc'd 2-7 yrs
JAVPGQ000000000	38	9325	38	0.12	Absent	Present	2018.58	vacc'd 2-7 yrs
JAVUHG000000000	34	Novel ST	34	0.03	Absent	Absent	2017.41	unvacc'd 5-10yrs
JAVODE000000000	34	Novel ST	34	0.03	Absent	Absent	2016.59	vacc'd 2-7 yrs
JAVPUN000000000	92	10587	7C	0.03	Absent	Absent	2019.25	vacc'd 2-7 yrs
JAVOAT000000000	40	12252	11A	0.03	Present	Present	2016.75	vacc'd 2-7 yrs
JAVTZB000000000	904;9	18728	14	0.25	Absent	Present	2017.28	vacc'd 2-7 yrs
JAVOAW000000000	14	Novel ST	23F	0.06	Present	Present	2016.81	vacc'd 2-7 yrs
JAVPIF000000000	30	4084	10B	0.03	Absent	Present	2018.52	vacc'd 2-7 yrs
JAVPZV000000000	904;9	63	14	0.25	Absent	Present	2019.24	vacc'd 2-7 yrs
JAVQBD000000000	163	10568	11A	0.03	Absent	Absent	2019.3	vacc'd 2-7 yrs
JAVPZX000000000	163	10568	11A	0.03	Absent	Absent	2019.31	vacc'd 2-7 yrs
JAVPRZ000000000	65	2053	13	0.12	Present	Present	2019.12	unvacc'd 5-10yrs
JAVNSY000000000	145	Novel ST	29	0.03	Absent	Absent	2016.07	vacc'd 2-7 yrs
JAVOAP000000000	102	10880	23B	0.03	Absent	Absent	2016.78	vacc'd 2-7 yrs
JAVOIT000000000	904;9	782	14	0.25	Absent	Present	2016.72	vacc'd 2-7 yrs
JAVNYR000000000	228	10665	28F	0.03	Absent	Absent	2016.78	vacc'd 2-7 yrs
JAVPEK000000000	102	4423	23B	0.25	Absent	Absent	2019.22	vacc'd 2-7 yrs
JAVNHE000000000	104	6030	16F	0.03	Absent	Absent	2015.56	vacc'd 2-7 yrs
JAVOZQ000000000	10	700	3	0.5	Absent	Present	2017.6	vacc'd 2-7 yrs
JAVOBN000000000	148;903	9519	untypable	0.25	Present	Present	2016.75	vacc'd 2-7 yrs
JAVOBH000000000	148;903	9519	untypable	0.25	Present	Present	2016.78	vacc'd 2-7 yrs
JAVNNF000000000	5	10603	15B/C	0.5	Absent	Present	2016.01	vacc'd 2-7 yrs
JAVUGW000000000	145	Novel ST	29	0.03	Absent	Absent	2017.47	unvacc'd 5-10yrs
JAVPLX000000000	102	11103	23B	0.03	Absent	Absent	2017.97	vacc'd 2-7 yrs
JAVUBO000000000	65	2053	13	0.12	Absent	Absent	2016.79	vacc'd 2-7 yrs
JAVNYI000000000	201	11774	21	0.03	Absent	Absent	2016.78	vacc'd 2-7 yrs
JAVUFV000000000	102	9566	23B	0.03	Absent	Absent	2017.38	vacc'd 2-7 yrs
JAVPQR000000000	92	10587	19F	0.06	Absent	Absent	2018.13	vacc'd 2-7 yrs
JAVPZK000000000	21	347	19F	0.25	Absent	Absent	2019.26	vacc'd 2-7 yrs
JAVUML000000000	34	Novel ST	34	0.03	Absent	Absent	2018.35	vacc'd 2-7 yrs
JAVTYE000000000	904;9	63	14	0.25	Absent	Present	2017.12	vacc'd 2-7 yrs
JAVPCD000000000	14	2059	13	0.25	Present	Present	2018.66	vacc'd 2-7 yrs
JAVNXR000000000	40	5266	18C	0.03	Absent	Absent	2016.78	vacc'd 2-7 yrs
JAVPCR000000000	54	9473	9V	0.25	Absent	Absent	2018.66	vacc'd 2-7 yrs
JAVNMB000000000	65	2053	13	0.12	Present	Present	2016.05	vacc'd 2-7 yrs
JAVPDH000000000	102	4423	23B	0.25	Absent	Absent	2018.81	unvacc'd 5-10yrs
JAVNJW000000000	14	2059	23F	0.25	Present	Present	2016.26	vacc'd 2-7 yrs
JAVOMC000000000	10	700	3	0.5	Absent	Present	2016.25	vacc'd 2-7 yrs
JAVOCX000000000	14	2059	23F	0.25	Present	Present	2016.8	vacc'd 2-7 yrs
JAVPKG000000000	92	7053	7C	0.03	Absent	Absent	2018.51	vacc'd 2-7 yrs
JAVNIB000000000	148;903	9519	untypable	0.25	Present	Present	2016.26	vacc'd 2-7 yrs
JAVNHN000000000	148;903	10643	untypable	0.25	Present	Present	2016.26	vacc'd 2-7 yrs
JAVNJD000000000	880;22;857;882	10554	15A	0.03	Absent	Absent	2016.25	vacc'd 2-7 yrs
JAVNIV000000000	217	5258	34	0.03	Absent	Absent	2016.53	vacc'd 2-7 yrs
JAVNKT000000000	14	Novel ST	23F	0.25	Present	Present	2016.26	vacc'd 2-7 yrs
JAVOVQ000000000	217	5258	34	0.03	Absent	Absent	2017.34	vacc'd 2-7 yrs
JAVNHM000000000	184	9552	20	0.03	Absent	Absent	2016.26	vacc'd 2-7 yrs
JAVOKK000000000	148;903	9519	untypable	0.25	Present	Present	2016.26	vacc'd 2-7 yrs
JAVOJU000000000	163	10568	11A	0.03	Absent	Absent	2016.26	unvacc'd 5-10yrs
JAVNAJ000000000	65	2053	13	0.12	Absent	Absent	2015.6	vacc'd 2-7 yrs
JAVNVQ000000000	102	10880	23B	0.03	Absent	Absent	2015.58	vacc'd 2-7 yrs
JAVNYE000000000	5	10599	19F	0.25	Absent	Absent	2016.89	vacc'd 2-7 yrs
JAVNWJ000000000	163	Novel ST	11A	0.03	Absent	Absent	2015.58	vacc'd 2-7 yrs
JAVNJQ000000000	92	7053	7C	0.03	Absent	Absent	2016.53	vacc'd 2-7 yrs
JAVPBM000000000	880;22;857;882	Novel ST	15A	0.03	Absent	Absent	2018.42	vacc'd 2-7 yrs
JAVMYI000000000	92	10587	7C	0.03	Absent	Absent	2015.58	unvacc'd 5-10yrs
JAVNWB000000000	65	2053	13	0.12	Absent	Absent	2015.6	vacc'd 2-7 yrs
JAVPIC000000000	43	3214	35A	0.06	Present	Present	2018.55	vacc'd 2-7 yrs
JAVNCZ000000000	217	5258	34	0.03	Absent	Absent	2015.58	vacc'd 2-7 yrs
JAVTXU000000000	21	Novel ST	19F	0.25	Absent	Absent	2016.81	vacc'd 2-7 yrs
JAVPHL000000000	5	10599	35B	0.25	Absent	Absent	2018.53	vacc'd 2-7 yrs
JAVMZO000000000	211	7604	untypable	0.03	Absent	Absent	2015.58	vacc'd 2-7 yrs
JAVOYP000000000	5	Novel ST	15B/C	0.5	Absent	Absent	2017.74	vacc'd 2-7 yrs
JAVMVV000000000	60	3265	untypable	0.03	Absent	Absent	2015.6	vacc'd 2-7 yrs
JAVMYJ000000000	10	700	38	0.12	Absent	Present	2015.6	unvacc'd 5-10yrs
JAVNZL000000000	65	Novel ST	13	0.12	Absent	Absent	2016.94	vacc'd 2-7 yrs
JAVPKE000000000	5	10599	35B	0.25	Absent	Absent	2018.53	vacc'd 2-7 yrs
JAVNJO000000000	5	10603	15B/C	0.5	Absent	Absent	2016.51	vacc'd 2-7 yrs
JAVNQD000000000	116	Novel ST	23A	0.03	Absent	Absent	2016.09	unvacc'd 5-10yrs
JAVQCV000000000	102	4423	23B	0.25	Absent	Absent	2019.28	vacc'd 2-7 yrs
JAVPAS000000000	5	361	35B	0.25	Absent	Absent	2018.4	unvacc'd 5-10yrs
JAVPAT000000000	102	4423	23B	0.25	Absent	Absent	2018.35	unvacc'd 5-10yrs
JAVQDC000000000	34	9546	34	0.03	Absent	Absent	2018.88	unvacc'd 5-10yrs
JAVOVG000000000	34	Novel ST	34	0.03	Absent	Absent	2017.63	vacc'd 2-7 yrs
JAVPCW000000000	5	10599	35B	0.25	Absent	Absent	2018.81	unvacc'd 5-10yrs
JAVOAM000000000	65	2053	13	0.12	Absent	Absent	2016.9	vacc'd 2-7 yrs
JAVPIE000000000	102	10880	23B	0.03	Absent	Absent	2018.53	vacc'd 2-7 yrs
JAVNCW000000000	34	9546	34	0.03	Absent	Absent	2015.58	vacc'd 2-7 yrs
JAVMXY000000000	5	10603	15B/C	0.5	Absent	Absent	2015.61	vacc'd 2-7 yrs
JAVMYS000000000	60	Novel ST	untypable	0.06	Absent	Absent	2015.61	vacc'd 2-7 yrs
JAVULS000000000	116	5080	23A	0.03	Absent	Absent	2018.34	vacc'd 2-7 yrs
JAVMXK000000000	21	10572	19F	0.25	Absent	Present	2015.6	vacc'd 2-7 yrs
JAVOBR000000000	5	11717	35B	0.25	Absent	Absent	2016.93	vacc'd 2-7 yrs
JAVNAX000000000	65	2053	13	0.12	Absent	Absent	2015.58	vacc'd 2-7 yrs
JAVNUU000000000	116	Novel ST	23A	0.03	Absent	Absent	2015.61	vacc'd 2-7 yrs
JAVUMQ000000000	21	10572	19F	0.25	Absent	Present	2018.36	vacc'd 2-7 yrs
JAVMYB000000000	5	361	35B	0.25	Absent	Absent	2015.6	vacc'd 2-7 yrs
JAVNVZ000000000	5	10603	15B/C	0.5	Absent	Absent	2015.61	vacc'd 2-7 yrs
JAVNKN000000000	145	5483	29	0.03	Absent	Absent	2016.51	vacc'd 2-7 yrs
JAVMYA000000000	228	2795	28F	0.03	Absent	Absent	2015.6	vacc'd 2-7 yrs
JAVOKC000000000	880;22;857;882	Novel ST	4	0.03	Absent	Present	2016.47	unvacc'd 5-10yrs
JAVNZU000000000	5	Novel ST	15B/C	0.5	Absent	Absent	2016.94	vacc'd 2-7 yrs
JAVMTH000000000	5	10603	15B/C	0.5	Absent	Absent	2015.6	vacc'd 2-7 yrs
JAVMUA000000000	43	3214	11A	0.06	Present	Present	2015.58	vacc'd 2-7 yrs
JAVMYD000000000	10	10879	19F	1	Present	Present	2015.6	vacc'd 2-7 yrs
JAVORR000000000	211	7604	untypable	0.03	Absent	Absent	2017.95	vacc'd 2-7 yrs
JAVUKQ000000000	880;22;857;882	10554	15A	0.03	Absent	Absent	2018.36	vacc'd 2-7 yrs
JAVMWS000000000	116	5080	23A	0.03	Absent	Absent	2015.61	vacc'd 2-7 yrs
JAVOWI000000000	10	700	3	0.5	Absent	Present	2017.36	vacc'd 2-7 yrs
JAVNPW000000000	145	5483	29	0.03	Absent	Absent	2016.08	vacc'd 2-7 yrs
JAVOAC000000000	92	7105	7C	0.03	Absent	Absent	2016.94	vacc'd 2-7 yrs
JAVMUS000000000	116	Novel ST	23A	0.03	Absent	Absent	2015.61	vacc'd 2-7 yrs
JAVMSF000000000	65	2053	13	0.12	Absent	Absent	2015.61	vacc'd 2-7 yrs
JAVMZY000000000	880;22;857;882	10554	15A	0.03	Absent	Absent	2015.59	vacc'd 2-7 yrs
JAVNWP000000000	65	2053	13	0.12	Absent	Absent	2015.59	vacc'd 2-7 yrs
JAVPRV000000000	145	Novel ST	29	0.03	Absent	Absent	2019.12	vacc'd 2-7 yrs
JAVMXG000000000	60	3265	untypable	0.03	Absent	Absent	2015.6	vacc'd 2-7 yrs
JAVMVZ000000000	10	10879	19F	1	Present	Present	2015.6	vacc'd 2-7 yrs
JAVNOL000000000	92	Novel ST	sePresentogPresentoup 24	0.03	Absent	Absent	2015.92	vacc'd 2-7 yrs
JAVUKJ000000000	148;903	Novel ST	untypable	0.25	Present	Present	2018.28	vacc'd 2-7 yrs
JAVNAP000000000	65	2053	13	0.12	Absent	Absent	2015.59	vacc'd 2-7 yrs
JAVUEB000000000	145	Novel ST	29	0.03	Absent	Absent	2017.47	unvacc'd 5-10yrs
JAVOIU000000000	10	700	3	0.5	Absent	Present	2016.56	vacc'd 2-7 yrs
JAVNYY000000000	14	2059	23F	0.25	Present	Present	2016.8	vacc'd 2-7 yrs
JAVQGG000000000	148;903	Novel ST	untypable	0.06	Present	Present	2018.64	vacc'd 2-7 yrs
JAVQAK000000000	104	6030	16F	0.03	Absent	Absent	2019.23	vacc'd 2-7 yrs
JAVOGG000000000	217	9524	34	0.03	Absent	Absent	2016.52	vacc'd 2-7 yrs
JAVPIS000000000	148;903	9519	untypable	0.25	Present	Present	2018.53	vacc'd 2-7 yrs
JAVMXW000000000	217	9524	34	0.03	Absent	Absent	2015.59	unvacc'd 5-10yrs
JAVNBM000000000	880;22;857;882	10554	9V	0.03	Absent	Absent	2015.58	unvacc'd 5-10yrs
JAVPKD000000000	104	6030	16F	0.03	Absent	Absent	2018.53	vacc'd 2-7 yrs
JAVMZF000000000	92	7105	7C	0.03	Absent	Absent	2015.58	vacc'd 2-7 yrs
JAVNUF000000000	455	19206	9L	0.03	Absent	Absent	2015.92	vacc'd 2-7 yrs
JAVNCT000000000	148;903	9519	untypable	0.25	Present	Present	2015.58	vacc'd 2-7 yrs
JAVOUG000000000	21	10572	19F	0.25	Absent	Present	2017.38	vacc'd 2-7 yrs
JAVNDD000000000	21	12339	19F	0.25	Absent	Absent	2015.56	vacc'd 2-7 yrs
JAVPGI000000000	40	Novel ST	22A	0.03	Absent	Absent	2018.58	vacc'd 2-7 yrs
JAVMUP000000000	102	10880	23B	0.03	Absent	Absent	2015.58	vacc'd 2-7 yrs
JAVOSM000000000	40	Novel ST	22A	0.03	Absent	Absent	2017.11	vacc'd 2-7 yrs
JAVMUQ000000000	116	5080	23A	0.03	Absent	Absent	2015.84	vacc'd 2-7 yrs
JAVMUT000000000	30	7055	10B	0.03	Present	Present	2015.59	vacc'd 2-7 yrs
JAVNAO000000000	228	Novel ST	28F	0.03	Absent	Absent	2015.58	vacc'd 2-7 yrs
JAVPIZ000000000	40	Novel ST	22A	0.03	Absent	Absent	2018.53	vacc'd 2-7 yrs
JAVNDI000000000	5	361	35B	0.25	Absent	Absent	2015.58	vacc'd 2-7 yrs
JAVMUB000000000	116	5080	23A	0.03	Absent	Absent	2015.58	vacc'd 2-7 yrs
JAVMZZ000000000	217	9524	34	0.03	Absent	Absent	2015.58	vacc'd 2-7 yrs
JAVMXS000000000	17	4873	19A	0.03	Absent	Absent	2015.59	vacc'd 2-7 yrs
JAVNWL000000000	13	9915	6A	0.03	Absent	Absent	2015.92	vacc'd 2-7 yrs
JAVMUK000000000	30	Novel ST	17F	0.03	Absent	Present	2015.59	vacc'd 2-7 yrs
JAVMVG000000000	60	Novel ST	untypable	0.06	Absent	Absent	2015.58	unvacc'd 5-10yrs
JAVNTJ000000000	30	7055	10A	0.03	Absent	Present	2015.61	vacc'd 2-7 yrs
JAVNJS000000000	13	9532	6B	0.03	Absent	Absent	2016.53	vacc'd 2-7 yrs
JAVMWP000000000	217	9524	34	0.03	Absent	Absent	2015.59	unvacc'd 5-10yrs
JAVMWZ000000000	104	6030	16F	0.03	Absent	Absent	2015.59	unvacc'd 5-10yrs
JAVMWV000000000	10	10879	19F	1	Present	Present	2015.58	unvacc'd 5-10yrs
JAVNKG000000000	40	5266	18C	0.03	Absent	Absent	2016.48	unvacc'd 5-10yrs
JAVOEN000000000	217	5258	34	0.03	Absent	Absent	2016.53	vacc'd 2-7 yrs
JAVNOK000000000	217	5258	34	0.03	Absent	Absent	2016.05	vacc'd 2-7 yrs
JAVNHR000000000	40	Novel ST	22A	0.03	Absent	Absent	2016.26	vacc'd 2-7 yrs
JAVPMZ000000000	65	2053	13	0.12	Absent	Absent	2018.21	vacc'd 2-7 yrs
JAVPND000000000	116	5080	23A	0.03	Absent	Absent	2018.2	vacc'd 2-7 yrs
JAVPAY000000000	92	7105	7C	0.03	Absent	Absent	2018.43	vacc'd 2-7 yrs
JAVPEJ000000000	148;903	9519	untypable	0.25	Present	Present	2019.33	vacc'd 2-7 yrs
JAVUJZ000000000	21	347	19F	0.25	Absent	Absent	2018.44	unvacc'd 5-10yrs
JAVNIE000000000	17	4873	19A	0.03	Absent	Absent	2016.52	vacc'd 2-7 yrs
JAVOLW000000000	40	Novel ST	22A	0.03	Absent	Absent	2016.25	vacc'd 2-7 yrs
JAVPOE000000000	65	2053	13	0.12	Absent	Absent	2018.21	unvacc'd 5-10yrs
JAVPAQ000000000	92	10587	7C	0.03	Absent	Absent	2018.45	unvacc'd 5-10yrs
JAVNOX000000000	65	2053	13	0.12	Present	Present	2015.96	unvacc'd 5-10yrs
JAVOEE000000000	30	Novel ST	10B	0.03	Absent	Present	2016.53	vacc'd 2-7 yrs
JAVPSH000000000	880;22;857;882	5902	9V	0.03	Absent	Absent	2019.06	vacc'd 2-7 yrs
JAVQEA000000000	17	Novel ST	19A	0.25	Absent	Absent	2019.06	vacc'd 2-7 yrs
JAVNSB000000000	880;22;857;882	Novel ST	15A	0.03	Absent	Absent	2015.94	vacc'd 2-7 yrs
JAVPNC000000000	148;903	9519	untypable	0.25	Present	Present	2018.09	unvacc'd 5-10yrs
JAVOYZ000000000	5	361	35B	0.25	Absent	Absent	2017.54	vacc'd 2-7 yrs
JAVPNE000000000	102	4423	23B	0.25	Absent	Absent	2018.09	unvacc'd 5-10yrs
JAVPPO000000000	92	7105	7C	0.03	Absent	Absent	2018.1	unvacc'd 5-10yrs
JAVPZD000000000	116	5080	23A	0.03	Absent	Absent	2018.73	unvacc'd 5-10yrs
JAVOCI000000000	34	Novel ST	34	0.03	Absent	Absent	2016.78	vacc'd 2-7 yrs
JAVPRK000000000	217	5258	34	0.03	Absent	Absent	2019.07	vacc'd 2-7 yrs
JAVONS000000000	184	702	11A	0.25	Present	Present	2017.96	vacc'd 2-7 yrs
JAVNTW000000000	5	10732	15B/C	0.25	Present	Present	2015.92	vacc'd 2-7 yrs
JAVPSR000000000	65	2053	13	0.12	Absent	Absent	2019.1	unvacc'd 5-10yrs
JAVUKK000000000	10	700	3	0.5	Absent	Present	2017.38	vacc'd 2-7 yrs
JAVOFY000000000	92	10587	7C	0.03	Absent	Absent	2016.56	vacc'd 2-7 yrs
JAVPST000000000	880;22;857;882	5902	9V	0.03	Absent	Absent	2019.09	unvacc'd 5-10yrs
JAVOYK000000000	5	5914	15B/C	0.25	Absent	Absent	2017.55	vacc'd 2-7 yrs
JAVNKL000000000	148;903	9519	untypable	0.25	Present	Present	2016.52	vacc'd 2-7 yrs
JAVQCY000000000	21	347	19F	0.25	Absent	Present	2019.28	vacc'd 2-7 yrs
JAVUHB000000000	880;22;857;882	10554	15A	0.03	Absent	Absent	2017.4	unvacc'd 5-10yrs
JAVOUM000000000	217	5258	34	0.03	Absent	Absent	2017.39	unvacc'd 5-10yrs
JAVUJC000000000	92	10587	7C	0.03	Absent	Absent	2017.43	unvacc'd 5-10yrs
JAVUIB000000000	92	10587	7C	0.03	Absent	Absent	2017.42	unvacc'd 5-10yrs
JAVUGJ000000000	880;22;857;882	10554	15A	0.03	Absent	Absent	2017.42	unvacc'd 5-10yrs
JAVNJR000000000	148;903	Novel ST	untypable	0.5	Present	Present	2016.4	unvacc'd 5-10yrs
JAVPZZ000000000	40	Novel ST	22A	0.03	Absent	Absent	2019.26	vacc'd 2-7 yrs
JAVPPM000000000	10	700	3	0.5	Absent	Present	2018.1	unvacc'd 5-10yrs
JAVPED000000000	102	4423	23B	0.25	Absent	Absent	2018.77	unvacc'd 5-10yrs
JAVOUL000000000	10	17791	3	0.5	Absent	Present	2017.59	vacc'd 2-7 yrs
JAVPUR000000000	5	361	35B	0.25	Absent	Absent	2018.74	unvacc'd 5-10yrs
JAVPEW000000000	163	10568	11A	0.03	Absent	Absent	2018.62	vacc'd 2-7 yrs
JAVPBH000000000	40	Novel ST	22A	0.03	Absent	Absent	2018.43	unvacc'd 5-10yrs
JAVUHM000000000	201	Novel ST	15B/C	0.03	Absent	Absent	2017.42	unvacc'd 5-10yrs
JAVNXJ000000000	92	10587	7C	0.03	Absent	Absent	2016.89	vacc'd 2-7 yrs
JAVPGU000000000	102	4423	23B	0.25	Absent	Absent	2018.61	vacc'd 2-7 yrs
JAVPFH000000000	60	Novel ST	untypable	0.25	Absent	Absent	2018.58	vacc'd 2-7 yrs
JAVPCH000000000	904;9	Novel ST	14	0.25	Absent	Present	2018.6	vacc'd 2-7 yrs
JAVNQO000000000	880;22;857;882	10554	15A	0.03	Absent	Absent	2016.01	vacc'd 2-7 yrs
JAVOOB000000000	5	10599	35B	0.25	Absent	Absent	2017.7	vacc'd 2-7 yrs
JAVULE000000000	104	6030	16F	0.03	Absent	Absent	2018.34	vacc'd 2-7 yrs
JAVPFT000000000	17	2062	19A	0.25	Absent	Absent	2018.61	vacc'd 2-7 yrs
JAVPOJ000000000	116	18712	23A	0.03	Present	Present	2018.12	vacc'd 2-7 yrs
JAVPGG000000000	5	10603	19F	1	Absent	Absent	2018.62	vacc'd 2-7 yrs
JAVNXX000000000	10	17791	3	0.5	Absent	Present	2016.74	vacc'd 2-7 yrs
JAVNXA000000000	904;9	842	14	0.25	Absent	Present	2016.95	vacc'd 2-7 yrs
JAVPGW000000000	92	Novel ST	7C	0.12	Present	Present	2018.61	vacc'd 2-7 yrs
JAVMSG000000000	116	5080	23A	0.03	Absent	Absent	2015.88	vacc'd 2-7 yrs
JAVPHI000000000	5	10603	19F	1	Absent	Absent	2018.61	vacc'd 2-7 yrs
JAVNZN000000000	116	18712	23A	0.03	Present	Present	2016.56	vacc'd 2-7 yrs
JAVPFQ000000000	5	10603	19F	1	Absent	Absent	2018.62	vacc'd 2-7 yrs
JAVNYO000000000	40	Novel ST	22A	0.03	Absent	Absent	2016.78	unvacc'd 5-10yrs
JAVPHK000000000	10	700	3	0.5	Absent	Present	2018.61	vacc'd 2-7 yrs
JAVPEO000000000	21	347	19F	0.25	Absent	Absent	2018.6	vacc'd 2-7 yrs
JAVPHD000000000	5	10603	15B/C	0.5	Absent	Absent	2018.62	vacc'd 2-7 yrs
JAVQBS000000000	145	Novel ST	29	0.03	Absent	Absent	2019.22	vacc'd 2-7 yrs
JAVTYR000000000	21	347	19F	0.25	Absent	Absent	2017.08	vacc'd 2-7 yrs
JAVPWH000000000	60	Novel ST	untypable	0.25	Absent	Absent	2019.25	vacc'd 2-7 yrs
JAVOQP000000000	65	2053	13	0.12	Absent	Absent	2017.11	vacc'd 2-7 yrs
JAVTYF000000000	904;9	63	14	0.25	Absent	Present	2017.13	vacc'd 2-7 yrs
JAVPMQ000000000	40	Novel ST	22A	0.03	Absent	Absent	2018.08	vacc'd 2-7 yrs
JAVUDT000000000	21	347	19F	0.25	Absent	Absent	2017.11	vacc'd 2-7 yrs
JAVNMC000000000	17	Novel ST	19A	0.25	Absent	Absent	2016.09	vacc'd 2-7 yrs
JAVNHK000000000	40	Novel ST	22A	0.03	Absent	Absent	2015.54	unvacc'd 5-10yrs
JAVMSC000000000	14	Novel ST	19F	0.25	Present	Present	2015.59	vacc'd 2-7 yrs
JAVUMI000000000	14	2059	23F	0.25	Present	Present	2018.34	vacc'd 2-7 yrs
JAVTZY000000000	5	361	35B	0.25	Absent	Absent	2017.12	vacc'd 2-7 yrs
JAVNXZ000000000	217	5258	34	0.03	Absent	Absent	2016.79	vacc'd 2-7 yrs
JAVOQE000000000	5	10599	35B	0.25	Absent	Absent	2017.12	vacc'd 2-7 yrs
JAVUFG000000000	14	Novel ST	6A	0.25	Present	Present	2017.34	vacc'd 2-7 yrs
JAVORQ000000000	65	2053	13	0.12	Absent	Absent	2017.26	vacc'd 2-7 yrs
JAVPKI000000000	145	Novel ST	29	0.03	Absent	Absent	2018.55	vacc'd 2-7 yrs
JAVOTY000000000	13	Novel ST	6A	0.03	Absent	Absent	2017.19	vacc'd 2-7 yrs
JAVUAW000000000	5	361	35B	0.25	Absent	Absent	2017.12	unvacc'd 5-10yrs
JAVPAV000000000	5	10599	35B	0.25	Absent	Absent	2018.31	vacc'd 2-7 yrs
JAVUJT000000000	148;903	9519	untypable	0.25	Present	Present	2018.3	vacc'd 2-7 yrs
JAVULK000000000	5	10599	35D	0.25	Absent	Absent	2018.3	vacc'd 2-7 yrs
JAVPAH000000000	880;22;857;882	5902	9V	0.03	Absent	Absent	2018.29	vacc'd 2-7 yrs
JAVQDY000000000	148;903	Novel ST	untypable	0.25	Present	Present	2018.81	unvacc'd 5-10yrs
JAVNOC000000000	880;22;857;882	10554	15A	0.03	Absent	Absent	2016.01	vacc'd 2-7 yrs
JAVUIP000000000	148;903	10643	untypable	0.25	Present	Present	2017.39	unvacc'd 5-10yrs
JAVNUR000000000	92	Novel ST	7C	0.03	Absent	Absent	2015.9	unvacc'd 5-10yrs
JAVMUM000000000	148;903	Novel ST	untypable	0.25	Present	Present	2015.58	vacc'd 2-7 yrs
JAVQFB000000000	217	Novel ST	34	0.03	Absent	Absent	2018.75	unvacc'd 5-10yrs
JAVOOX000000000	65	Novel ST	13	0.12	Absent	Absent	2017.28	vacc'd 2-7 yrs
JAVMSN000000000	17	4873	19A	0.03	Absent	Absent	2015.86	unvacc'd 5-10yrs
JAVMSX000000000	148;903	Novel ST	untypable	0.25	Present	Present	2015.88	unvacc'd 5-10yrs
JAVOQX000000000	5	361	35B	0.25	Absent	Absent	2017.74	vacc'd 2-7 yrs
JAVPYT000000000	10	230	14	2	Present	Present	2019.29	vacc'd 2-7 yrs
JAVQAN000000000	21	10572	19F	0.25	Absent	Present	2019.29	vacc'd 2-7 yrs
JAVPDW000000000	217	5258	34	0.03	Absent	Absent	2019.29	vacc'd 2-7 yrs
JAVPWY000000000	217	5258	34	0.03	Absent	Absent	2019.33	vacc'd 2-7 yrs
JAVQAU000000000	21	16910	19F	0.25	Absent	Absent	2019.29	vacc'd 2-7 yrs
JAVOSW000000000	880;22;857;882	10554	15A	0.03	Absent	Absent	2017.96	vacc'd 2-7 yrs
JAVQBW000000000	102	4423	23B	0.25	Absent	Absent	2019.29	vacc'd 2-7 yrs
JAVOEK000000000	455	19206	9L	0.03	Absent	Absent	2016.7	vacc'd 2-7 yrs
JAVPXC000000000	904;9	Novel ST	14	0.25	Absent	Present	2019.28	vacc'd 2-7 yrs
JAVUGO000000000	880;22;857;882	10554	15A	0.03	Absent	Absent	2017.34	vacc'd 2-7 yrs
JAVNUQ000000000	217	5258	34	0.03	Absent	Absent	2015.54	vacc'd 2-7 yrs
JAVOLK000000000	228	Novel ST	23F	0.03	Absent	Absent	2016.11	vacc'd 2-7 yrs
JAVOJO000000000	904;9	Novel ST	14	0.25	Absent	Present	2016.72	unvacc'd 5-10yrs
JAVNQY000000000	217	9524	34	0.03	Absent	Absent	2016.11	vacc'd 2-7 yrs
JAVUMJ000000000	14	2059	23F	0.25	Present	Present	2018.31	vacc'd 2-7 yrs
JAVOED000000000	104	6030	16F	0.03	Absent	Absent	2016.72	vacc'd 2-7 yrs
JAVNMW000000000	14	2059	23F	0.25	Present	Present	2016.08	vacc'd 2-7 yrs
JAVOFG000000000	201	11774	21	0.03	Absent	Absent	2016.74	vacc'd 2-7 yrs
JAVNAG000000000	148;903	Novel ST	untypable	0.25	Present	Present	2015.58	vacc'd 2-7 yrs
JAVTYV000000000	54	9473	9V	0.25	Absent	Absent	2017.28	vacc'd 2-7 yrs
JAVNPV000000000	102	9566	23B	0.03	Absent	Absent	2016.11	vacc'd 2-7 yrs
JAVNSQ000000000	163	10568	11A	0.03	Absent	Absent	2016.11	vacc'd 2-7 yrs
JAVNZF000000000	92	10587	7C	0.03	Absent	Absent	2016.7	vacc'd 2-7 yrs
JAVOFC000000000	104	6030	16F	0.03	Absent	Absent	2016.71	vacc'd 2-7 yrs
JAVNMO000000000	13	9532	6A	0.03	Absent	Absent	2016.09	vacc'd 2-7 yrs
JAVUMY000000000	116	5080	23A	0.12	Absent	Absent	2018.34	vacc'd 2-7 yrs
JAVPFA000000000	30	Novel ST	33D	0.06	Absent	Absent	2018.51	vacc'd 2-7 yrs
JAVQBM000000000	148;903	Novel ST	untypable	0.25	Present	Present	2019.26	vacc'd 2-7 yrs
JAVNUS000000000	104	6030	16F	0.03	Absent	Absent	2015.9	vacc'd 2-7 yrs
JAVNQL000000000	43	3214	35A	0.06	Present	Present	2016.1	vacc'd 2-7 yrs
JAVPGS000000000	201	11774	21	0.03	Absent	Absent	2018.57	vacc'd 2-7 yrs
JAVNHU000000000	880;22;857;882	Novel ST	9V	0.03	Absent	Absent	2016.09	vacc'd 2-7 yrs
JAVOLA000000000	5	10599	35B	0.25	Absent	Absent	2016.12	vacc'd 2-7 yrs
JAVMTK000000000	21	Novel ST	19F	0.06	Absent	Absent	2015.83	unvacc'd 5-10yrs
JAVNKW000000000	30	7055	10B	0.03	Absent	Present	2016.51	vacc'd 2-7 yrs
JAVUIL000000000	217	Novel ST	34	0.03	Absent	Absent	2017.51	unvacc'd 5-10yrs
JAVNRV000000000	116	5080	23A	0.03	Absent	Absent	2016.11	vacc'd 2-7 yrs
JAVPLQ000000000	455	19206	9L	0.03	Absent	Absent	2019.28	vacc'd 2-7 yrs
JAVUBN000000000	5	10599	35B	0.25	Absent	Absent	2016.95	vacc'd 2-7 yrs
JAVNHH000000000	13	9920	6A	0.03	Absent	Absent	2015.54	vacc'd 2-7 yrs
JAVOGC000000000	116	10878	23F	0.03	Absent	Absent	2016.74	vacc'd 2-7 yrs
JAVNQC000000000	455	19206	9L	0.03	Absent	Absent	2016.04	vacc'd 2-7 yrs
JAVOFO000000000	104	6030	16F	0.03	Absent	Absent	2016.72	vacc'd 2-7 yrs
JAVNOZ000000000	148;903	10643	untypable	0.25	Present	Present	2016.12	vacc'd 2-7 yrs
JAVMWM000000000	904;9	Novel ST	14	0.25	Present	Present	2015.61	vacc'd 2-7 yrs
JAVNTZ000000000	71	Novel ST	21	0.03	Absent	Absent	2015.93	vacc'd 2-7 yrs
JAVOGJ000000000	17	9457	19A	0.25	Absent	Absent	2016.72	vacc'd 2-7 yrs
JAVNPY000000000	116	5080	23A	0.03	Absent	Absent	2016.09	vacc'd 2-7 yrs
JAVOLS000000000	5	361	35B	0.25	Absent	Absent	2016.11	vacc'd 2-7 yrs
JAVNXV000000000	17	Novel ST	19A	0.25	Absent	Absent	2016.78	vacc'd 2-7 yrs
JAVOSA000000000	10	17791	3	0.5	Absent	Present	2017.93	vacc'd 2-7 yrs
JAVOBX000000000	13	Novel ST	6A	0.03	Absent	Absent	2016.8	vacc'd 2-7 yrs
JAVNTC000000000	65	2053	13	0.12	Present	Present	2015.92	vacc'd 2-7 yrs
JAVNNJ000000000	14	243	23F	0.06	Present	Present	2016.04	vacc'd 2-7 yrs
JAVOFR000000000	13	9532	6B	0.03	Absent	Absent	2016.73	vacc'd 2-7 yrs
JAVNSS000000000	116	5080	23A	0.03	Absent	Absent	2016.11	vacc'd 2-7 yrs
JAVUFN000000000	92	10587	7C	0.03	Absent	Absent	2017.54	vacc'd 2-7 yrs
JAVNOA000000000	10	700	3	0.5	Absent	Present	2016.12	vacc'd 2-7 yrs
JAVNYL000000000	455	19206	9L	0.03	Absent	Absent	2016.71	vacc'd 2-7 yrs
JAVOLE000000000	184	9552	20	0.03	Absent	Absent	2016.11	vacc'd 2-7 yrs
JAVOHC000000000	5	10599	35B	0.25	Absent	Absent	2016.7	vacc'd 2-7 yrs
JAVNRD000000000	104	12807	16F	0.03	Absent	Absent	2016.11	vacc'd 2-7 yrs
JAVOQR000000000	30	7055	10B	0.03	Absent	Present	2017.93	vacc'd 2-7 yrs
JAVNZM000000000	217	5258	34	0.03	Absent	Absent	2016.71	vacc'd 2-7 yrs
JAVUFD000000000	217	5258	34	0.03	Absent	Absent	2017.38	vacc'd 2-7 yrs
JAVULY000000000	102	4423	23B	0.25	Absent	Absent	2018.34	vacc'd 2-7 yrs
JAVOLX000000000	5	172	15B/C	0.12	Present	Present	2016.11	vacc'd 2-7 yrs
JAVMXH000000000	43	3214	3	0.06	Present	Present	2015.88	vacc'd 2-7 yrs
JAVNQB000000000	163	10568	11A	0.03	Absent	Absent	2016.11	vacc'd 2-7 yrs
JAVNRU000000000	60	3265	untypable	0.03	Absent	Absent	2016.03	vacc'd 2-7 yrs
JAVOIE000000000	116	5080	23A	0.03	Absent	Absent	2016.7	vacc'd 2-7 yrs
JAVOEZ000000000	116	5080	23A	0.03	Absent	Absent	2016.74	vacc'd 2-7 yrs
JAVOFV000000000	5	4968	15B/C	0.12	Present	Present	2016.73	vacc'd 2-7 yrs
JAVOGI000000000	184	9552	20	0.03	Absent	Absent	2016.52	vacc'd 2-7 yrs
JAVOZX000000000	201	11774	21	0.03	Absent	Absent	2018.42	vacc'd 2-7 yrs
JAVODB000000000	880;22;857;882	14895	15A	0.03	Absent	Absent	2016.72	vacc'd 2-7 yrs
JAVUKD000000000	13	Novel ST	6A	0.03	Absent	Absent	2018.45	unvacc'd 5-10yrs
JAVNST000000000	14	2059	23F	0.25	Present	Present	2016.1	unvacc'd 5-10yrs
JAVUJD000000000	217	Novel ST	34	0.03	Absent	Absent	2017.49	unvacc'd 5-10yrs
JAVUBG000000000	880;22;857;882	10554	15A	0.03	Absent	Absent	2016.92	vacc'd 2-7 yrs
JAVPHY000000000	43	3214	35A	0.06	Present	Present	2018.55	vacc'd 2-7 yrs
JAVPGB000000000	5	361	35B	0.25	Absent	Absent	2018.58	vacc'd 2-7 yrs
JAVNLV000000000	145	12344	29	0.03	Absent	Absent	2016.45	unvacc'd 5-10yrs
JAVUBY000000000	455	19206	9L	0.03	Absent	Absent	2017.21	vacc'd 2-7 yrs
JAVUKZ000000000	21	Novel ST	19F	0.03	Absent	Present	2018.3	vacc'd 2-7 yrs
JAVNHY000000000	116	Novel ST	23A	0.03	Present	Present	2016.51	vacc'd 2-7 yrs
JAVUAQ000000000	148;903	Novel ST	untypable	0.25	Present	Present	2017.26	vacc'd 2-7 yrs
JAVOBL000000000	201	11774	21	0.03	Absent	Absent	2016.8	vacc'd 2-7 yrs
JAVPJS000000000	14	2059	23F	0.25	Present	Present	2018.55	vacc'd 2-7 yrs
JAVOXY000000000	904;9	63	14	0.25	Absent	Present	2017.74	vacc'd 2-7 yrs
JAVPJH000000000	102	10880	23B	0.03	Absent	Absent	2018.54	vacc'd 2-7 yrs
JAVOIA000000000	163	10568	11A	0.03	Absent	Absent	2016.72	vacc'd 2-7 yrs
JAVPVX000000000	13	10750	6A	0.03	Absent	Absent	2019.16	unvacc'd 5-10yrs
JAVOIH000000000	880;22;857;882	10554	15A	0.03	Absent	Absent	2016.73	vacc'd 2-7 yrs
JAVUBE000000000	21	347	19F	0.25	Absent	Absent	2016.91	vacc'd 2-7 yrs
JAVOLF000000000	184	9552	20	0.03	Absent	Absent	2016.4	unvacc'd 5-10yrs
JAVNLG000000000	43	3214	35A	0.06	Present	Present	2016.39	unvacc'd 5-10yrs
JAVUAU000000000	104	6030	16F	0.03	Absent	Absent	2017.28	vacc'd 2-7 yrs
JAVNIY000000000	10	700	3	0.5	Absent	Present	2016.42	unvacc'd 5-10yrs
JAVPYK000000000	21	347	19F	0.25	Absent	Absent	2019.31	vacc'd 2-7 yrs
JAVPLS000000000	102	Novel ST	23B	0.25	Absent	Absent	2019.34	vacc'd 2-7 yrs
JAVQAS000000000	102	4423	23B	0.25	Absent	Absent	2019.26	vacc'd 2-7 yrs
JAVPLJ000000000	30	7055	10B	0.03	Absent	Present	2019.34	vacc'd 2-7 yrs
JAVOAN000000000	184	Novel ST	20	0.03	Absent	Absent	2016.8	vacc'd 2-7 yrs
JAVPDS000000000	5	361	35B	0.25	Absent	Absent	2019.35	vacc'd 2-7 yrs
JAVPEG000000000	201	Novel ST	21	0.03	Absent	Absent	2019.35	vacc'd 2-7 yrs
JAVOMZ000000000	217	Novel ST	34	0.03	Absent	Absent	2017.97	vacc'd 2-7 yrs
JAVPLR000000000	65	2053	13	0.12	Absent	Absent	2019.32	vacc'd 2-7 yrs
JAVQCP000000000	34	Novel ST	34	0.03	Absent	Absent	2019.31	vacc'd 2-7 yrs
JAVQBK000000000	148;903	9519	untypable	0.25	Present	Present	2019.3	vacc'd 2-7 yrs
JAVNUJ000000000	5	10603	15B/C	0.5	Absent	Absent	2015.9	vacc'd 2-7 yrs
JAVQAF000000000	65	2053	13	0.12	Absent	Absent	2019.3	vacc'd 2-7 yrs
JAVPVK000000000	14	Novel ST	6A	0.25	Present	Present	2019.22	vacc'd 2-7 yrs
JAVPLV000000000	71	5103	21	0.03	Absent	Absent	2019.32	vacc'd 2-7 yrs
JAVOLD000000000	34	9546	34	0.03	Absent	Absent	2016.42	unvacc'd 5-10yrs
JAVOKU000000000	104	6030	16F	0.03	Absent	Absent	2016.4	unvacc'd 5-10yrs
JAVOMX000000000	5	10603	15B/C	0.5	Absent	Absent	2017.95	vacc'd 2-7 yrs
JAVOKF000000000	43	3214	35A	0.06	Present	Present	2016.4	unvacc'd 5-10yrs
JAVPFO000000000	38	9325	38	0.12	Absent	Present	2018.58	vacc'd 2-7 yrs
JAVOLG000000000	30	Novel ST	10B	0.03	Absent	Present	2016.42	unvacc'd 5-10yrs
JAVNJK000000000	228	Novel ST	28F	0.03	Absent	Absent	2016.51	vacc'd 2-7 yrs
JAVOUU000000000	43	Novel ST	35A	0.06	Present	Present	2017.55	vacc'd 2-7 yrs
JAVNMK000000000	116	18712	23A	0.03	Present	Present	2015.95	vacc'd 2-7 yrs
JAVNQR000000000	43	Novel ST	35A	0.06	Present	Present	2015.96	vacc'd 2-7 yrs
JAVMTQ000000000	201	11774	21	0.03	Absent	Absent	2015.88	unvacc'd 5-10yrs
JAVPAA000000000	104	6030	16F	0.03	Absent	Absent	2018.41	vacc'd 2-7 yrs
JAVNRK000000000	102	10880	23B	0.03	Absent	Absent	2016.17	vacc'd 2-7 yrs
JAVNQT000000000	102	10880	23B	0.03	Absent	Absent	2016.17	vacc'd 2-7 yrs
JAVOBF000000000	5	361	35B	0.25	Absent	Absent	2016.79	vacc'd 2-7 yrs
JAVOBM000000000	65	2053	13	0.12	Absent	Absent	2017.05	vacc'd 2-7 yrs
JAVNXY000000000	92	Novel ST	23B	0.03	Absent	Absent	2017.03	vacc'd 2-7 yrs
JAVNZW000000000	201	Novel ST	21	0.03	Absent	Absent	2017.04	vacc'd 2-7 yrs
JAVOPX000000000	10	700	3	0.5	Absent	Present	2017.03	vacc'd 2-7 yrs
JAVOBP000000000	92	7105	7C	0.03	Absent	Absent	2017.05	vacc'd 2-7 yrs
JAVOAA000000000	5	10603	15B/C	0.5	Absent	Absent	2017.05	vacc'd 2-7 yrs
JAVNYT000000000	880;22;857;882	Novel ST	23F	0.03	Absent	Absent	2017.01	vacc'd 2-7 yrs
JAVNXT000000000	102	10880	23B	0.03	Absent	Absent	2017.05	vacc'd 2-7 yrs
JAVOAB000000000	163	10568	11A	0.03	Absent	Absent	2017.01	vacc'd 2-7 yrs
JAVOTN000000000	21	10572	19F	0.25	Absent	Present	2017.01	vacc'd 2-7 yrs
JAVOBU000000000	201	Novel ST	21	0.03	Absent	Absent	2017.05	vacc'd 2-7 yrs
JAVQFN000000000	163	Novel ST	11A	0.03	Present	Present	2019.04	vacc'd 2-7 yrs
JAVPCM000000000	5	10603	15B/C	0.5	Absent	Absent	2018.65	vacc'd 2-7 yrs
JAVONJ000000000	10	17791	3	0.5	Absent	Present	2017.95	vacc'd 2-7 yrs
JAVNXL000000000	10	10879	19F	1	Present	Present	2016.93	vacc'd 2-7 yrs
JAVPCU000000000	21	10572	19F	0.25	Absent	Present	2018.66	vacc'd 2-7 yrs
JAVQGC000000000	21	347	19F	0.25	Absent	Absent	2018.66	vacc'd 2-7 yrs
JAVPVH000000000	163	10568	11A	0.03	Absent	Absent	2019.2	vacc'd 2-7 yrs
JAVNBL000000000	5	10603	15B/C	0.5	Absent	Absent	2015.56	vacc'd 2-7 yrs
JAVOJT000000000	92	7105	7C	0.03	Absent	Absent	2016.53	vacc'd 2-7 yrs
JAVQFC000000000	30	7055	10B	0.03	Absent	Present	2018.66	vacc'd 2-7 yrs
JAVUNB000000000	148;903	9519	untypable	0.25	Present	Present	2018.33	vacc'd 2-7 yrs
JAVOJQ000000000	92	19103	19B	0.03	Absent	Absent	2016.64	vacc'd 2-7 yrs
JAVOGB000000000	43	Novel ST	35A	0.06	Present	Present	2016.51	vacc'd 2-7 yrs
JAVPCT000000000	102	4423	23B	0.25	Absent	Absent	2018.64	vacc'd 2-7 yrs
JAVNKB000000000	71	Novel ST	22F	0.03	Absent	Absent	2016.53	vacc'd 2-7 yrs
JAVOSG000000000	217	5258	34	0.03	Absent	Absent	2017.93	vacc'd 2-7 yrs
JAVPBT000000000	5	10603	15B/C	0.5	Absent	Absent	2018.65	vacc'd 2-7 yrs
JAVPBW000000000	102	10880	23B	0.03	Absent	Absent	2018.66	vacc'd 2-7 yrs
JAVPCQ000000000	5	10599	35B	0.25	Absent	Absent	2018.66	vacc'd 2-7 yrs
JAVPHN000000000	148;903	9519	untypable	0.25	Present	Present	2018.64	vacc'd 2-7 yrs
JAVPBX000000000	880;22;857;882	10554	15A	0.03	Absent	Absent	2018.66	vacc'd 2-7 yrs
JAVQDF000000000	65	2053	13	0.12	Absent	Absent	2018.79	unvacc'd 5-10yrs
JAVOUB000000000	30	12255	10B	0.03	Absent	Present	2016.93	vacc'd 2-7 yrs
JAVQCH000000000	5	10599	35B	0.25	Absent	Absent	2018.78	unvacc'd 5-10yrs
JAVPBJ000000000	904;9	63	14	0.25	Absent	Present	2018.43	unvacc'd 5-10yrs
JAVQFM000000000	904;9	18728	14	0.25	Absent	Present	2018.82	unvacc'd 5-10yrs
JAVPKO000000000	228	2795	28F	0.03	Absent	Absent	2018.51	vacc'd 2-7 yrs
JAVULW000000000	65	2053	13	0.12	Absent	Absent	2018.16	unvacc'd 5-10yrs
JAVUBI000000000	201	11774	21	0.03	Absent	Absent	2016.95	vacc'd 2-7 yrs
JAVTYO000000000	65	2053	13	0.12	Absent	Absent	2017.28	vacc'd 2-7 yrs
JAVOKN000000000	92	7105	7C	0.03	Absent	Present	2016.25	vacc'd 2-7 yrs
JAVNIX000000000	116	18712	23A	0.03	Present	Present	2016.51	vacc'd 2-7 yrs
JAVPWK000000000	92	19103	19B	0.03	Absent	Absent	2019.2	vacc'd 2-7 yrs
JAVNHW000000000	10	700	3	0.5	Absent	Present	2016.51	vacc'd 2-7 yrs
JAVOCE000000000	102	10880	23B	0.03	Absent	Absent	2016.81	vacc'd 2-7 yrs
JAVODQ000000000	92	7105	7C	0.03	Absent	Absent	2016.25	vacc'd 2-7 yrs
JAVNLI000000000	21	347	19F	0.25	Absent	Absent	2016.26	vacc'd 2-7 yrs
JAVOUO000000000	184	9552	3	0.03	Absent	Absent	2017.36	vacc'd 2-7 yrs
JAVNJL000000000	43	3214	3	0.06	Present	Present	2016.24	vacc'd 2-7 yrs
JAVNMF000000000	163	10568	11A	0.03	Absent	Absent	2015.89	vacc'd 2-7 yrs
JAVNOJ000000000	60	3265	untypable	0.03	Absent	Absent	2016.01	vacc'd 2-7 yrs
JAVPUM000000000	184	9552	20	0.03	Absent	Absent	2019.24	vacc'd 2-7 yrs
JAVOOC000000000	92	19103	19B	0.03	Absent	Absent	2017.67	vacc'd 2-7 yrs
JAVNIF000000000	40	12252	11A	0.03	Present	Present	2016.25	vacc'd 2-7 yrs
JAVOKV000000000	104	6030	16F	0.03	Present	Present	2016.25	vacc'd 2-7 yrs
JAVPXI000000000	92	19103	19B	0.03	Absent	Absent	2019.28	vacc'd 2-7 yrs
JAVNJT000000000	455	19206	9L	0.03	Absent	Absent	2016.24	vacc'd 2-7 yrs
JAVMTC000000000	880;22;857;882	10554	15A	0.03	Absent	Absent	2015.88	vacc'd 2-7 yrs
JAVNJN000000000	10	17791	3	0.5	Absent	Present	2016.25	vacc'd 2-7 yrs
JAVQCD000000000	201	11774	21	0.03	Absent	Absent	2019.28	vacc'd 2-7 yrs
JAVNOS000000000	455	19206	9L	0.03	Absent	Absent	2016.06	vacc'd 2-7 yrs
JAVNLK000000000	14	8337	23F	0.03	Present	Present	2016.53	vacc'd 2-7 yrs
JAVNLS000000000	102	10880	23B	0.03	Absent	Absent	2016.21	unvacc'd 5-10yrs
JAVOLO000000000	13	Novel ST	6A	0.03	Absent	Absent	2016.19	unvacc'd 5-10yrs
JAVNHO000000000	880;22;857;882	10554	22A	0.06	Absent	Absent	2016.19	unvacc'd 5-10yrs
JAVOHN000000000	30	7055	10B	0.03	Absent	Present	2016.72	vacc'd 2-7 yrs
JAVQAG000000000	904;9	18728	14	0.25	Absent	Present	2019.29	vacc'd 2-7 yrs
JAVNLW000000000	30	7055	10B	0.03	Absent	Present	2016.22	unvacc'd 5-10yrs
JAVPCP000000000	163	10568	11A	0.03	Absent	Absent	2018.58	vacc'd 2-7 yrs
JAVOBA000000000	65	2053	13	0.12	Present	Present	2016.93	vacc'd 2-7 yrs
JAVPHS000000000	30	4084	10B	0.03	Absent	Present	2018.56	vacc'd 2-7 yrs
JAVORZ000000000	13	9532	6A	0.03	Absent	Absent	2016.93	vacc'd 2-7 yrs
JAVOQZ000000000	92	19103	19B	0.06	Absent	Absent	2017.7	vacc'd 2-7 yrs
JAVNRO000000000	43	Novel ST	35A	0.06	Present	Present	2015.94	vacc'd 2-7 yrs
JAVNOI000000000	92	Novel ST	23B	0.03	Absent	Absent	2015.91	vacc'd 2-7 yrs
JAVQAW000000000	71	5103	21	0.03	Absent	Absent	2019.22	vacc'd 2-7 yrs
JAVUHT000000000	92	10587	7C	0.03	Absent	Absent	2017.53	vacc'd 2-7 yrs
JAVUFT000000000	102	4423	23B	0.25	Absent	Absent	2017.53	vacc'd 2-7 yrs
JAVNQF000000000	92	19103	19B	0.03	Absent	Absent	2016.06	vacc'd 2-7 yrs
JAVUFH000000000	184	9552	20	0.03	Absent	Absent	2017.53	vacc'd 2-7 yrs
JAVUIQ000000000	5	10603	15B/C	0.5	Absent	Absent	2017.51	vacc'd 2-7 yrs
JAVMTF000000000	104	6030	16F	0.03	Absent	Absent	2015.92	vacc'd 2-7 yrs
JAVNYD000000000	116	18712	23A	0.03	Present	Present	2016.93	vacc'd 2-7 yrs
JAVUFK000000000	217	5258	34	0.03	Absent	Absent	2017.53	vacc'd 2-7 yrs
JAVUHZ000000000	65	2053	13	0.12	Absent	Absent	2017.49	vacc'd 2-7 yrs
JAVUKV000000000	880;22;857;882	5902	9V	0.03	Absent	Absent	2017.47	vacc'd 2-7 yrs
JAVUEK000000000	102	4423	23B	0.25	Absent	Absent	2017.52	vacc'd 2-7 yrs
JAVOVW000000000	228	10665	28F	0.03	Absent	Absent	2017.53	vacc'd 2-7 yrs
JAVUGU000000000	65	2053	13	0.12	Absent	Absent	2017.5	vacc'd 2-7 yrs
JAVNES000000000	92	19103	19B	0.03	Absent	Absent	2015.54	vacc'd 2-7 yrs
JAVOHM000000000	217	9524	34	0.03	Absent	Absent	2016.55	vacc'd 2-7 yrs
JAVUGV000000000	5	10599	35B	0.25	Absent	Absent	2017.47	vacc'd 2-7 yrs
JAVUFP000000000	92	10587	7C	0.03	Absent	Absent	2017.49	vacc'd 2-7 yrs
JAVOMF000000000	17	9457	19A	0.25	Present	Present	2016.13	vacc'd 2-7 yrs
JAVNJJ000000000	54	9473	9V	0.25	Absent	Absent	2016.25	vacc'd 2-7 yrs
JAVPUD000000000	10	17791	3	0.5	Absent	Present	2019.14	unvacc'd 5-10yrs
JAVPZR000000000	92	7105	7C	0.03	Absent	Absent	2019.28	vacc'd 2-7 yrs
JAVPWW000000000	104	6030	16F	0.03	Absent	Absent	2019.14	unvacc'd 5-10yrs
JAVPWD000000000	145	12344	29	0.03	Absent	Absent	2019.14	unvacc'd 5-10yrs
JAVQFI000000000	904;9	18728	14	0.25	Absent	Present	2018.81	unvacc'd 5-10yrs
JAVQEO000000000	54	9473	9V	0.25	Absent	Absent	2018.81	unvacc'd 5-10yrs
JAVMUY000000000	30	4084	10B	0.03	Absent	Present	2015.6	vacc'd 2-7 yrs
JAVMWC000000000	5	10603	15B/C	0.5	Absent	Absent	2015.61	vacc'd 2-7 yrs
JAVMVR000000000	21	Novel ST	19F	0.25	Absent	Present	2015.59	vacc'd 2-7 yrs
JAVMWK000000000	201	11774	21	0.03	Absent	Absent	2015.61	vacc'd 2-7 yrs
JAVOCL000000000	184	9552	20	0.03	Absent	Absent	2016.9	vacc'd 2-7 yrs
JAVMTG000000000	163	10568	11A	0.03	Absent	Absent	2015.61	vacc'd 2-7 yrs
JAVMTA000000000	104	6030	16F	0.03	Absent	Absent	2015.61	vacc'd 2-7 yrs
JAVONZ000000000	92	19103	19B	0.03	Absent	Absent	2017.67	vacc'd 2-7 yrs
JAVOAU000000000	116	Novel ST	23A	0.03	Present	Present	2016.93	vacc'd 2-7 yrs
JAVNFK000000000	880;22;857;882	10554	15A	0.03	Absent	Absent	2015.54	vacc'd 2-7 yrs
JAVMWH000000000	10	10879	19F	1	Present	Present	2015.59	vacc'd 2-7 yrs
JAVOVJ000000000	217	5258	34	0.03	Absent	Absent	2017.76	unvacc'd 5-10yrs
JAVPYR000000000	102	10880	23B	0.03	Absent	Absent	2019.27	vacc'd 2-7 yrs
JAVPKM000000000	228	2795	28F	0.03	Absent	Absent	2018.53	vacc'd 2-7 yrs
JAVPYA000000000	71	11735	21	0.03	Absent	Absent	2019.27	vacc'd 2-7 yrs
JAVPYC000000000	14	2059	23F	0.25	Present	Present	2019.24	vacc'd 2-7 yrs
JAVNXK000000000	104	6030	16F	0.03	Absent	Absent	2016.95	vacc'd 2-7 yrs
JAVPYP000000000	65	Novel ST	13	0.12	Absent	Absent	2019.27	vacc'd 2-7 yrs
JAVUAH000000000	102	10880	23B	0.03	Absent	Absent	2017.28	vacc'd 2-7 yrs
JAVPXP000000000	5	172	15B/C	0.12	Absent	Absent	2019.27	vacc'd 2-7 yrs
JAVPLB000000000	148;903	Novel ST	untypable	0.25	Present	Present	2019.28	vacc'd 2-7 yrs
JAVQCT000000000	10	17791	3	0.5	Absent	Present	2019.26	vacc'd 2-7 yrs
JAVNON000000000	92	19103	19B	0.03	Absent	Absent	2016.05	vacc'd 2-7 yrs
JAVQFP000000000	71	Novel ST	22F	0.06	Absent	Absent	2018.78	unvacc'd 5-10yrs
JAVUGK000000000	92	10587	19A	0.03	Absent	Absent	2017.34	vacc'd 2-7 yrs
JAVPDT000000000	14	Novel ST	21	0.25	Present	Present	2019.35	vacc'd 2-7 yrs
JAVNPB000000000	92	10587	7C	0.03	Absent	Absent	2016.06	vacc'd 2-7 yrs
JAVOMK000000000	5	172	19F	0.25	Present	Present	2017.97	vacc'd 2-7 yrs
JAVPFI000000000	217	Novel ST	34	0.03	Absent	Absent	2018.53	vacc'd 2-7 yrs
JAVQBX000000000	163	Novel ST	11A	0.03	Absent	Absent	2019.27	vacc'd 2-7 yrs
JAVPEE000000000	201	11774	21	0.03	Absent	Absent	2019.28	vacc'd 2-7 yrs
JAVQCW000000000	880;22;857;882	Novel ST	9V	0.03	Absent	Absent	2019.28	vacc'd 2-7 yrs
JAVQBV000000000	102	11103	23B	0.03	Absent	Absent	2019.27	vacc'd 2-7 yrs
JAVPLO000000000	30	4084	10B	0.03	Absent	Present	2019.27	vacc'd 2-7 yrs
JAVNPZ000000000	92	19103	19B	0.03	Absent	Absent	2016.08	vacc'd 2-7 yrs
JAVQAE000000000	102	10880	23B	0.03	Absent	Absent	2019.27	vacc'd 2-7 yrs
JAVNGF000000000	92	19103	19B	0.03	Absent	Absent	2015.54	unvacc'd 5-10yrs
JAVPLN000000000	65	2053	13	0.12	Absent	Absent	2019.28	vacc'd 2-7 yrs
JAVPWO000000000	92	7105	7C	0.03	Absent	Absent	2019.26	vacc'd 2-7 yrs
JAVPBG000000000	54	9473	9V	0.25	Absent	Absent	2018.3	vacc'd 2-7 yrs
JAVMUI000000000	92	10587	7C	0.03	Absent	Absent	2015.6	vacc'd 2-7 yrs
JAVPZF000000000	21	Novel ST	19F	0.25	Absent	Present	2019.28	vacc'd 2-7 yrs
JAVORS000000000	148;903	9519	untypable	0.25	Present	Present	2017.95	vacc'd 2-7 yrs
JAVNQN000000000	14	2059	23F	0.25	Present	Present	2016.01	vacc'd 2-7 yrs
JAVNYV000000000	65	2053	13	0.12	Absent	Absent	2016.78	unvacc'd 5-10yrs
JAVNZX000000000	10	700	3	0.5	Absent	Present	2016.78	vacc'd 2-7 yrs
JAVOVI000000000	184	9552	3	0.03	Absent	Absent	2017.36	vacc'd 2-7 yrs
JAVUKY000000000	14	2059	23F	0.25	Present	Present	2018.31	vacc'd 2-7 yrs
JAVPZP000000000	217	5258	34	0.03	Absent	Absent	2019.26	vacc'd 2-7 yrs
JAVPOL000000000	92	7105	7C	0.03	Absent	Absent	2018.12	vacc'd 2-7 yrs
JAVNRG000000000	13	9532	6B	0.03	Absent	Absent	2015.96	vacc'd 2-7 yrs
JAVOWA000000000	92	7105	7C	0.03	Absent	Absent	2017.34	vacc'd 2-7 yrs
JAVNYU000000000	217	5258	34	0.03	Absent	Absent	2016.76	unvacc'd 5-10yrs
JAVNRP000000000	30	12255	10B	0.03	Absent	Present	2015.95	vacc'd 2-7 yrs
JAVNXW000000000	455	19206	9L	0.03	Absent	Absent	2016.74	unvacc'd 5-10yrs
JAVOZM000000000	17	9457	19A	0.25	Absent	Absent	2017.61	vacc'd 2-7 yrs
JAVOGH000000000	43	3214	35A	0.06	Present	Present	2016.72	vacc'd 2-7 yrs
JAVOKT000000000	148;903	Novel ST	untypable	0.25	Present	Present	2016.19	unvacc'd 5-10yrs
JAVTYB000000000	92	19103	19B	0.03	Absent	Absent	2017.23	vacc'd 2-7 yrs
JAVNXS000000000	10	700	3	0.5	Absent	Present	2016.75	unvacc'd 5-10yrs
JAVOMG000000000	880;22;857;882	10554	15A	0.03	Absent	Absent	2016.39	unvacc'd 5-10yrs
JAVOKJ000000000	13	9532	6B	0.03	Absent	Absent	2016.22	unvacc'd 5-10yrs
JAVTZZ000000000	21	10572	19F	0.25	Absent	Present	2017.18	unvacc'd 5-10yrs
JAVPCL000000000	43	Novel ST	11A	0.06	Present	Present	2018.6	vacc'd 2-7 yrs
JAVMUH000000000	104	6030	16F	0.03	Absent	Absent	2015.61	vacc'd 2-7 yrs
JAVMXA000000000	455	19206	9L	0.03	Absent	Absent	2015.61	vacc'd 2-7 yrs
JAVMSI000000000	102	10880	23B	0.03	Absent	Absent	2015.59	vacc'd 2-7 yrs
JAVODZ000000000	92	10587	7C	0.03	Absent	Absent	2016.72	vacc'd 2-7 yrs
JAVMVX000000000	904;9	18728	14	0.25	Absent	Present	2015.59	vacc'd 2-7 yrs
JAVUCG000000000	14	Novel ST	23F	0.25	Present	Present	2017.17	unvacc'd 5-10yrs
JAVMZU000000000	211	7604	untypable	0.03	Absent	Absent	2015.58	vacc'd 2-7 yrs
JAVMWX000000000	65	2053	13	0.12	Absent	Absent	2015.6	vacc'd 2-7 yrs
JAVMVQ000000000	201	11774	21	0.03	Absent	Absent	2015.61	vacc'd 2-7 yrs
JAVNRJ000000000	455	19206	9L	0.03	Absent	Absent	2015.94	vacc'd 2-7 yrs
JAVMXO000000000	54	5778	9V	0.03	Absent	Present	2015.59	vacc'd 2-7 yrs
JAVMTS000000000	201	Novel ST	21	0.03	Absent	Absent	2015.61	vacc'd 2-7 yrs
JAVMZN000000000	30	4084	10B	0.03	Absent	Present	2015.59	vacc'd 2-7 yrs
JAVOEI000000000	184	9552	20	0.03	Absent	Absent	2016.53	vacc'd 2-7 yrs
JAVMXX000000000	5	361	35B	0.25	Absent	Absent	2015.59	unvacc'd 5-10yrs
JAVNAA000000000	217	9524	34	0.03	Absent	Absent	2015.59	unvacc'd 5-10yrs
JAVULD000000000	904;9	18728	14	0.25	Absent	Present	2018.42	vacc'd 2-7 yrs
JAVPAX000000000	92	10587	7C	0.03	Absent	Absent	2018.35	vacc'd 2-7 yrs
JAVMZX000000000	21	347	19F	0.25	Absent	Absent	2015.59	unvacc'd 5-10yrs
JAVPPX000000000	65	2053	13	0.12	Absent	Absent	2018.02	vacc'd 2-7 yrs
JAVUMW000000000	5	172	15B/C	0.12	Absent	Absent	2018.34	vacc'd 2-7 yrs
JAVNAR000000000	5	10603	15B/C	0.5	Absent	Absent	2015.59	unvacc'd 5-10yrs
JAVMWL000000000	13	12945	6A	0.06	Absent	Absent	2015.59	unvacc'd 5-10yrs
JAVQFH000000000	148;903	9519	untypable	0.25	Present	Present	2018.81	vacc'd 2-7 yrs
JAVUEI000000000	92	19103	19B	0.03	Absent	Absent	2017.53	vacc'd 2-7 yrs
JAVOAX000000000	10	17791	3	0.5	Absent	Present	2016.92	vacc'd 2-7 yrs
JAVPON000000000	34	Novel ST	34	0.03	Absent	Absent	2018.12	unvacc'd 5-10yrs
JAVTYD000000000	228	2795	28F	0.03	Absent	Absent	2017.2	vacc'd 2-7 yrs
JAVTXV000000000	30	4084	10B	0.03	Absent	Present	2017.22	vacc'd 2-7 yrs
JAVPUY000000000	116	Novel ST	23A	0.03	Absent	Absent	2019.22	vacc'd 2-7 yrs
JAVNNW000000000	201	11774	21	0.03	Absent	Absent	2016.09	vacc'd 2-7 yrs
JAVNZD000000000	163	10568	11A	0.03	Absent	Absent	2016.59	vacc'd 2-7 yrs
JAVOBJ000000000	92	7105	7C	0.03	Absent	Absent	2016.74	vacc'd 2-7 yrs
JAVOII000000000	904;9	63	14	0.25	Absent	Present	2016.55	vacc'd 2-7 yrs
JAVQBZ000000000	104	6030	16F	0.03	Absent	Absent	2019.27	vacc'd 2-7 yrs
JAVUBL000000000	880;22;857;882	10554	15A	0.03	Absent	Absent	2016.91	vacc'd 2-7 yrs
JAVOPM000000000	5	10603	15B/C	0.5	Absent	Absent	2017.22	vacc'd 2-7 yrs
JAVPKB000000000	904;9	18728	14	0.25	Absent	Present	2018.53	vacc'd 2-7 yrs
JAVTZR000000000	102	4423	23B	0.25	Absent	Absent	2017.21	vacc'd 2-7 yrs
JAVNIM000000000	43	3214	35A	0.06	Present	Present	2016.24	vacc'd 2-7 yrs
JAVOPL000000000	880;22;857;882	10554	15A	0.03	Absent	Absent	2017.22	vacc'd 2-7 yrs
JAVORM000000000	163	10568	11A	0.03	Absent	Absent	2017.22	vacc'd 2-7 yrs
JAVOOM000000000	116	5080	23A	0.03	Absent	Absent	2017.22	vacc'd 2-7 yrs
JAVOTV000000000	14	Novel ST	23F	0.25	Present	Present	2017.17	unvacc'd 5-10yrs
JAVPHE000000000	116	18712	23A	0.03	Present	Present	2018.57	vacc'd 2-7 yrs
JAVOGX000000000	14	8337	23F	0.03	Present	Present	2016.53	vacc'd 2-7 yrs
JAVPLU000000000	92	19103	19B	0.03	Absent	Absent	2019.28	vacc'd 2-7 yrs
JAVOYT000000000	92	19103	19B	0.06	Absent	Absent	2017.7	vacc'd 2-7 yrs
JAVNNQ000000000	104	6030	16F	0.03	Absent	Absent	2015.97	vacc'd 2-7 yrs
JAVOSL000000000	163	10568	11A	0.03	Absent	Absent	2017.22	vacc'd 2-7 yrs
JAVUAZ000000000	102	4423	23B	0.25	Absent	Absent	2017.21	vacc'd 2-7 yrs
JAVTYA000000000	21	347	19F	0.25	Absent	Absent	2017.22	vacc'd 2-7 yrs
JAVTZT000000000	228	2795	28F	0.03	Absent	Absent	2017.23	vacc'd 2-7 yrs
JAVUCU000000000	455	19206	9L	0.03	Absent	Absent	2017.2	vacc'd 2-7 yrs
JAVNTN000000000	92	10587	7C	0.03	Absent	Absent	2015.92	vacc'd 2-7 yrs
JAVOPG000000000	21	347	19F	0.25	Absent	Absent	2017.22	vacc'd 2-7 yrs
JAVULG000000000	5	10599	35B	0.25	Absent	Absent	2018.42	vacc'd 2-7 yrs
JAVPHU000000000	71	5103	21	0.03	Absent	Absent	2018.53	vacc'd 2-7 yrs
JAVOUC000000000	201	Novel ST	21	0.03	Absent	Absent	2017.22	vacc'd 2-7 yrs
JAVOGW000000000	92	19103	19B	0.03	Absent	Absent	2016.57	vacc'd 2-7 yrs
JAVPHM000000000	10	10879	19F	1	Present	Present	2018.57	vacc'd 2-7 yrs
JAVNIC000000000	163	Novel ST	11A	0.03	Absent	Absent	2016.53	vacc'd 2-7 yrs
JAVOCC000000000	904;9	782	14	0.25	Absent	Present	2016.96	vacc'd 2-7 yrs
JAVQAL000000000	10	10879	19F	1	Present	Present	2019.2	vacc'd 2-7 yrs
JAVUAN000000000	116	5080	23A	0.03	Absent	Absent	2017.22	vacc'd 2-7 yrs
JAVPJY000000000	217	5258	34	0.03	Absent	Absent	2018.51	vacc'd 2-7 yrs
JAVMVU000000000	880;22;857;882	5902	9V	0.03	Absent	Absent	2015.86	vacc'd 2-7 yrs
JAVUDS000000000	228	2795	28F	0.03	Absent	Absent	2017.2	vacc'd 2-7 yrs
JAVUCX000000000	102	4423	23B	0.25	Absent	Absent	2017.21	vacc'd 2-7 yrs
JAVOSN000000000	21	Novel ST	19F	0.25	Absent	Present	2017.12	vacc'd 2-7 yrs
JAVTXW000000000	21	347	19F	0.25	Absent	Absent	2017.22	vacc'd 2-7 yrs
JAVPUH000000000	17	Novel ST	19A	0.25	Absent	Absent	2019.14	unvacc'd 5-10yrs
JAVUMZ000000000	116	5080	23A	0.12	Absent	Absent	2018.34	vacc'd 2-7 yrs
JAVNPI000000000	65	2053	13	0.12	Present	Present	2015.96	vacc'd 2-7 yrs
JAVNJG000000000	148;903	9519	untypable	0.25	Present	Present	2016.51	vacc'd 2-7 yrs
JAVOGZ000000000	92	Novel ST	7C	0.03	Absent	Absent	2016.54	vacc'd 2-7 yrs
JAVOMD000000000	5	10599	35B	0.25	Absent	Absent	2016.19	unvacc'd 5-10yrs
JAVPGC000000000	14	2059	23F	0.25	Present	Present	2018.54	vacc'd 2-7 yrs
JAVUEZ000000000	13	Novel ST	6A	0.03	Absent	Absent	2017.36	vacc'd 2-7 yrs
JAVPVT000000000	880;22;857;882	10554	15A	0.03	Absent	Absent	2019.14	vacc'd 2-7 yrs
JAVPRJ000000000	14	Novel ST	3	0.25	Present	Present	2019.12	vacc'd 2-7 yrs
JAVQDU000000000	21	10572	19F	0.25	Absent	Present	2019.04	unvacc'd 5-10yrs
JAVPPF000000000	10	10879	19F	1	Present	Present	2018.35	vacc'd 2-7 yrs
JAVPUL000000000	148;903	9519	untypable	2	Present	Present	2019.17	unvacc'd 5-10yrs
JAVPUB000000000	65	2053	13	0.12	Absent	Absent	2019.14	unvacc'd 5-10yrs
JAVQAZ000000000	217	5258	34	0.03	Absent	Absent	2019.2	vacc'd 2-7 yrs
JAVPUJ000000000	104	6030	16F	0.03	Absent	Absent	2019.14	unvacc'd 5-10yrs
JAVMWO000000000	92	19103	19B	0.03	Absent	Absent	2015.59	vacc'd 2-7 yrs
JAVPKV000000000	880;22;857;882	5902	9V	0.03	Present	Present	2018.51	vacc'd 2-7 yrs
JAVQDL000000000	163	10568	11A	0.03	Absent	Absent	2018.77	vacc'd 2-7 yrs
JAVOVY000000000	880;22;857;882	10554	15A	0.03	Absent	Absent	2017.34	vacc'd 2-7 yrs
JAVPDR000000000	10	700	3	0.5	Absent	Present	2018.77	unvacc'd 5-10yrs
JAVQEX000000000	10	700	3	0.5	Absent	Present	2018.76	unvacc'd 5-10yrs
JAVQEP000000000	163	10568	11A	0.03	Absent	Absent	2018.78	unvacc'd 5-10yrs
JAVQEC000000000	5	12398	35B	0.5	Absent	Absent	2018.81	unvacc'd 5-10yrs
JAVOAH000000000	43	3214	18C	0.03	Present	Present	2016.89	vacc'd 2-7 yrs
JAVPSW000000000	13	Novel ST	6A	0.03	Absent	Absent	2019.14	unvacc'd 5-10yrs
JAVUGM000000000	5	361	15B/C	0.12	Absent	Absent	2017.42	vacc'd 2-7 yrs
JAVUHW000000000	116	18712	23A	0.03	Present	Present	2017.43	vacc'd 2-7 yrs
JAVOWE000000000	5	361	35B	0.25	Absent	Absent	2017.44	vacc'd 2-7 yrs
JAVPSL000000000	92	19103	19B	0.03	Absent	Absent	2019.1	unvacc'd 5-10yrs
JAVNSH000000000	21	347	19F	0.25	Absent	Absent	2016.05	vacc'd 2-7 yrs
JAVULR000000000	904;9	782	14	0.25	Absent	Present	2018.28	vacc'd 2-7 yrs
JAVOVT000000000	217	5258	34	0.03	Absent	Absent	2017.42	vacc'd 2-7 yrs
JAVPJI000000000	54	5778	9V	0.03	Absent	Present	2018.55	vacc'd 2-7 yrs
JAVUFR000000000	65	2053	13	0.12	Absent	Absent	2017.42	vacc'd 2-7 yrs
JAVUHL000000000	217	5258	34	0.03	Absent	Absent	2017.45	vacc'd 2-7 yrs
JAVUEO000000000	102	10880	23B	0.03	Absent	Absent	2017.45	vacc'd 2-7 yrs
JAVOUV000000000	880;22;857;882	10554	15A	0.03	Absent	Absent	2017.43	vacc'd 2-7 yrs
JAVUIY000000000	880;22;857;882	Novel ST	15A	0.03	Absent	Absent	2017.43	vacc'd 2-7 yrs
JAVPCC000000000	14	2059	23F	0.25	Present	Present	2018.64	vacc'd 2-7 yrs
JAVOUZ000000000	116	18712	23A	0.03	Present	Present	2017.41	vacc'd 2-7 yrs
JAVTYG000000000	5	12398	35B	0.5	Absent	Absent	2017.14	unvacc'd 5-10yrs
JAVPAE000000000	116	Novel ST	23A	0.03	Absent	Absent	2018.43	unvacc'd 5-10yrs
JAVPQS000000000	65	2053	13	0.12	Absent	Absent	2018.13	unvacc'd 5-10yrs
JAVPAC000000000	217	5258	34	0.03	Absent	Absent	2018.44	unvacc'd 5-10yrs
JAVNRB000000000	92	10587	7C	0.03	Absent	Absent	2016.17	vacc'd 2-7 yrs
JAVUAL000000000	5	10603	15B/C	0.5	Absent	Absent	2017.28	vacc'd 2-7 yrs
JAVMXQ000000000	13	Novel ST	6A	0.03	Absent	Absent	2015.59	vacc'd 2-7 yrs
JAVNHV000000000	904;9	782	14	0.25	Absent	Present	2016.39	unvacc'd 5-10yrs
JAVMUU000000000	5	12327	15B/C	0.12	Absent	Absent	2015.56	unvacc'd 5-10yrs
JAVNDF000000000	92	10587	7C	0.03	Absent	Absent	2015.56	unvacc'd 5-10yrs
JAVOKP000000000	65	2053	13	0.12	Absent	Absent	2016.45	unvacc'd 5-10yrs
JAVNGA000000000	148;903	10643	untypable	0.25	Present	Present	2015.56	unvacc'd 5-10yrs
JAVNIK000000000	10	700	3	0.5	Absent	Present	2016.39	unvacc'd 5-10yrs
JAVNOO000000000	5	172	15B/C	0.12	Present	Present	2016.09	unvacc'd 5-10yrs
JAVNPP000000000	13	12945	6A	0.03	Absent	Absent	2016.03	unvacc'd 5-10yrs
JAVNOV000000000	116	5080	23A	0.03	Absent	Absent	2016.09	unvacc'd 5-10yrs
JAVUES000000000	65	2053	13	0.12	Absent	Absent	2017.53	vacc'd 2-7 yrs
JAVNPM000000000	880;22;857;882	5902	9V	0.03	Present	Present	2016.08	unvacc'd 5-10yrs
JAVOME000000000	13	Novel ST	6A	0.03	Absent	Absent	2016.39	unvacc'd 5-10yrs
JAVNLZ000000000	217	5258	34	0.03	Absent	Absent	2016.05	unvacc'd 5-10yrs
JAVOFL000000000	92	10587	7C	0.03	Absent	Absent	2016.59	vacc'd 2-7 yrs
JAVOGY000000000	211	7604	untypable	0.12	Absent	Absent	2016.72	vacc'd 2-7 yrs
JAVPTP000000000	92	19103	19B	0.03	Absent	Absent	2018.81	unvacc'd 5-10yrs
JAVNKF000000000	92	10587	19F	0.03	Absent	Absent	2016.44	unvacc'd 5-10yrs
JAVUBZ000000000	163	Novel ST	11A	0.03	Absent	Absent	2017.14	unvacc'd 5-10yrs
JAVNBU000000000	116	Novel ST	23A	0.03	Absent	Absent	2015.56	unvacc'd 5-10yrs
JAVUBD000000000	116	Novel ST	23A	0.03	Absent	Absent	2017.16	unvacc'd 5-10yrs
JAVOPD000000000	211	7604	untypable	0.03	Absent	Absent	2017.14	unvacc'd 5-10yrs
JAVPVJ000000000	43	3214	35A	0.06	Present	Present	2019.21	vacc'd 2-7 yrs
JAVOUD000000000	163	10568	11A	0.03	Absent	Present	2017.17	unvacc'd 5-10yrs
JAVNAQ000000000	65	2053	13	0.12	Absent	Absent	2015.57	vacc'd 2-7 yrs
JAVPZM000000000	13	Novel ST	6A	0.03	Absent	Absent	2019.27	vacc'd 2-7 yrs
JAVMVH000000000	65	2053	13	0.12	Absent	Absent	2015.59	unvacc'd 5-10yrs
JAVNFI000000000	455	Novel ST	9L	0.03	Absent	Absent	2015.54	vacc'd 2-7 yrs
JAVPXJ000000000	455	19206	9L	0.03	Absent	Absent	2019.28	vacc'd 2-7 yrs
JAVOMY000000000	455	Novel ST	23F	0.03	Absent	Absent	2017.93	vacc'd 2-7 yrs
JAVNFE000000000	13	10750	6A	0.06	Absent	Absent	2015.56	vacc'd 2-7 yrs
JAVNGL000000000	65	2053	13	0.12	Absent	Absent	2015.57	unvacc'd 5-10yrs
JAVNCH000000000	30	7055	10B	0.03	Absent	Present	2015.56	vacc'd 2-7 yrs
JAVNCR000000000	184	9552	20	0.03	Absent	Absent	2015.56	vacc'd 2-7 yrs
JAVNAK000000000	455	19206	9L	0.03	Absent	Absent	2015.56	vacc'd 2-7 yrs
JAVNUO000000000	92	10587	7C	0.03	Absent	Absent	2015.54	vacc'd 2-7 yrs
JAVNWO000000000	228	Novel ST	28F	0.03	Absent	Absent	2015.86	unvacc'd 5-10yrs
JAVNDR000000000	148;903	10643	untypable	0.25	Present	Present	2015.56	vacc'd 2-7 yrs
JAVNCC000000000	102	10880	23B	0.03	Absent	Absent	2015.56	vacc'd 2-7 yrs
JAVNEO000000000	30	7055	10B	0.03	Present	Present	2015.56	vacc'd 2-7 yrs
JAVPSQ000000000	92	19103	19B	0.03	Absent	Absent	2019.12	unvacc'd 5-10yrs
JAVNXC000000000	10	700	3	0.5	Absent	Present	2016.95	vacc'd 2-7 yrs
JAVNCE000000000	5	10603	15B/C	0.5	Absent	Absent	2015.54	unvacc'd 5-10yrs
JAVPZH000000000	13	Novel ST	6A	0.03	Absent	Absent	2019.27	vacc'd 2-7 yrs
JAVNEI000000000	92	Novel ST	23B	0.03	Absent	Absent	2015.54	unvacc'd 5-10yrs
JAVNTR000000000	92	Novel ST	23B	0.03	Absent	Absent	2015.54	unvacc'd 5-10yrs
JAVNYW000000000	145	Novel ST	29	0.06	Present	Absent	2016.81	vacc'd 2-7 yrs
JAVNJZ000000000	5	10603	15B/C	0.5	Absent	Absent	2016.52	vacc'd 2-7 yrs
JAVPAG000000000	104	6030	16F	0.03	Absent	Absent	2018.41	vacc'd 2-7 yrs
JAVPDY000000000	145	Novel ST	29	0.06	Present	Absent	2019.28	vacc'd 2-7 yrs
JAVPMA000000000	145	Novel ST	29	0.03	Present	Present	2018.12	vacc'd 2-7 yrs
JAVPNM000000000	217	5258	34	0.03	Absent	Absent	2018.2	vacc'd 2-7 yrs
JAVUJU000000000	148;903	9519	untypable	0.25	Present	Present	2018.43	unvacc'd 5-10yrs
JAVPZS000000000	201	11774	21	0.03	Absent	Absent	2019.28	vacc'd 2-7 yrs
JAVPNK000000000	65	2053	13	0.12	Absent	Absent	2018.21	unvacc'd 5-10yrs
JAVPHT000000000	30	Novel ST	35B	0.12	Absent	Present	2018.58	vacc'd 2-7 yrs
JAVPTC000000000	217	5258	34	0.03	Absent	Absent	2018.9	unvacc'd 5-10yrs
JAVNYS000000000	5	361	35B	0.25	Absent	Absent	2016.9	vacc'd 2-7 yrs
JAVNZI000000000	34	11746	34	0.03	Absent	Absent	2016.73	unvacc'd 5-10yrs
JAVOGE000000000	34	Novel ST	34	0.03	Absent	Absent	2016.72	unvacc'd 5-10yrs
JAVPXF000000000	9	Novel ST	33F	0.06	Present	Present	2019.35	vacc'd 2-7 yrs
JAVUMF000000000	13	Novel ST	6A	0.03	Absent	Absent	2018.32	vacc'd 2-7 yrs
JAVOQV000000000	71	5103	21	0.03	Absent	Absent	2017.91	vacc'd 2-7 yrs
JAVPKR000000000	104	6030	16F	0.03	Absent	Absent	2018.57	vacc'd 2-7 yrs
JAVPIB000000000	30	Novel ST	35B	0.12	Absent	Present	2018.58	vacc'd 2-7 yrs
JAVOEQ000000000	211	7604	untypable	0.03	Absent	Absent	2016.72	unvacc'd 5-10yrs
JAVOLL000000000	10	700	3	0.5	Absent	Present	2016.13	unvacc'd 5-10yrs
JAVPHX000000000	880;22;857;882	10554	15A	0.03	Absent	Absent	2018.53	vacc'd 2-7 yrs
JAVQDV000000000	92	10587	7C	0.03	Absent	Absent	2018.82	unvacc'd 5-10yrs
JAVPBD000000000	228	2795	28F	0.03	Absent	Absent	2018.42	unvacc'd 5-10yrs
JAVPZY000000000	13	Novel ST	6A	0.03	Absent	Absent	2019.27	vacc'd 2-7 yrs
JAVQDI000000000	104	6030	16F	0.03	Absent	Absent	2018.83	unvacc'd 5-10yrs
JAVOYY000000000	5	361	35B	0.25	Absent	Absent	2017.74	vacc'd 2-7 yrs
JAVOXM000000000	65	2053	13	0.12	Absent	Absent	2017.73	vacc'd 2-7 yrs
JAVNIN000000000	5	12327	15B/C	0.12	Absent	Absent	2016.53	unvacc'd 5-10yrs
JAVNXP000000000	217	5258	34	0.03	Absent	Absent	2016.89	vacc'd 2-7 yrs
JAVOVH000000000	5	10732	15B/C	0.25	Present	Present	2017.54	vacc'd 2-7 yrs
JAVOYE000000000	904;9	782	14	0.25	Absent	Present	2017.73	vacc'd 2-7 yrs
JAVOXJ000000000	5	1447	6A	0.25	Present	Absent	2017.74	vacc'd 2-7 yrs
JAVNVJ000000000	217	5258	34	0.03	Absent	Absent	2015.54	unvacc'd 5-10yrs
JAVOXQ000000000	5	10603	15B/C	0.5	Absent	Absent	2017.74	vacc'd 2-7 yrs
JAVNYC000000000	40	5266	18C	0.03	Absent	Absent	2016.82	vacc'd 2-7 yrs
JAVOCS000000000	211	7604	untypable	0.12	Absent	Absent	2016.82	vacc'd 2-7 yrs
JAVNNO000000000	14	2059	23F	0.25	Present	Present	2015.84	unvacc'd 5-10yrs
JAVOCZ000000000	43	3214	35A	0.06	Present	Present	2016.72	unvacc'd 5-10yrs
JAVNZH000000000	148;903	9519	untypable	2	Present	Present	2016.82	vacc'd 2-7 yrs
JAVPHH000000000	71	Novel ST	21	0.03	Absent	Absent	2018.6	vacc'd 2-7 yrs
JAVOLC000000000	13	Novel ST	6A	0.03	Absent	Absent	2016.17	unvacc'd 5-10yrs
JAVOOO000000000	211	7604	untypable	0.03	Absent	Absent	2017.91	vacc'd 2-7 yrs
JAVOWJ000000000	10	10879	19F	1	Present	Present	2017.55	vacc'd 2-7 yrs
JAVPFZ000000000	5	361	35B	0.25	Absent	Absent	2018.6	vacc'd 2-7 yrs
JAVPHJ000000000	217	5258	34	0.03	Absent	Absent	2018.59	vacc'd 2-7 yrs
JAVPDQ000000000	148;903	9812	untypable	0.5	Present	Present	2018.6	vacc'd 2-7 yrs
JAVPJF000000000	184	702	11A	0.25	Present	Present	2018.56	vacc'd 2-7 yrs
JAVNIT000000000	34	Novel ST	34	0.03	Absent	Absent	2016.53	unvacc'd 5-10yrs
JAVNTB000000000	102	10880	23B	0.03	Absent	Absent	2015.54	unvacc'd 5-10yrs
JAVPSS000000000	217	5258	34	0.03	Absent	Absent	2019.12	vacc'd 2-7 yrs
JAVPVD000000000	201	Novel ST	21	0.03	Absent	Absent	2019.12	vacc'd 2-7 yrs
JAVPFU000000000	30	Novel ST	10B	0.03	Absent	Present	2018.53	vacc'd 2-7 yrs
JAVNLB000000000	34	9546	34	0.03	Absent	Absent	2016.48	unvacc'd 5-10yrs
JAVNSM000000000	17	2062	19A	0.25	Absent	Absent	2016.16	vacc'd 2-7 yrs
JAVNME000000000	60	Novel ST	untypable	0.06	Absent	Absent	2016.14	vacc'd 2-7 yrs
JAVNQV000000000	5	361	35B	0.25	Absent	Absent	2016.14	vacc'd 2-7 yrs
JAVPRT000000000	13	Novel ST	6A	0.03	Absent	Absent	2019.06	unvacc'd 5-10yrs
JAVNNR000000000	102	9566	23B	0.03	Absent	Absent	2016.16	vacc'd 2-7 yrs
JAVNHQ000000000	217	5258	34	0.03	Absent	Absent	2016.14	vacc'd 2-7 yrs
JAVOAG000000000	34	Novel ST	34	0.03	Absent	Absent	2016.78	vacc'd 2-7 yrs
JAVOXT000000000	104	6030	16F	0.03	Absent	Absent	2017.76	vacc'd 2-7 yrs
JAVMSS000000000	217	5258	34	0.03	Absent	Absent	2015.56	unvacc'd 5-10yrs
JAVUIU000000000	184	9552	20	0.03	Absent	Present	2017.76	unvacc'd 5-10yrs
JAVOTD000000000	163	Novel ST	11A	0.03	Absent	Absent	2017.11	vacc'd 2-7 yrs
JAVPPN000000000	148;903	Novel ST	untypable	0.25	Present	Present	2018.26	vacc'd 2-7 yrs
JAVOHT000000000	163	Novel ST	11A	0.03	Absent	Absent	2016.54	vacc'd 2-7 yrs
JAVPMW000000000	228	10665	28F	0.03	Absent	Absent	2017.17	unvacc'd 5-10yrs
JAVPJU000000000	163	Novel ST	11A	0.03	Absent	Absent	2018.53	vacc'd 2-7 yrs
JAVPRW000000000	10	700	3	0.5	Absent	Present	2019.08	unvacc'd 5-10yrs
JAVOAL000000000	148;903	9519	untypable	0.25	Present	Present	2016.74	vacc'd 2-7 yrs
JAVPRU000000000	65	2053	13	0.12	Absent	Absent	2019.09	unvacc'd 5-10yrs
JAVNWA000000000	92	Novel ST	sePresentogPresentoup 24	0.03	Absent	Absent	2015.84	unvacc'd 5-10yrs
JAVQEH000000000	116	Novel ST	23A	0.03	Absent	Absent	2018.91	unvacc'd 5-10yrs
JAVPRR000000000	92	10587	7C	0.03	Absent	Absent	2019.08	unvacc'd 5-10yrs
JAVQGM000000000	10	700	3	0.5	Absent	Present	2019.08	unvacc'd 5-10yrs
JAVPIV000000000	30	7055	10B	0.03	Absent	Present	2018.51	vacc'd 2-7 yrs
JAVPJC000000000	163	Novel ST	11A	0.03	Absent	Absent	2018.52	vacc'd 2-7 yrs
JAVOBQ000000000	228	2795	28F	0.03	Absent	Absent	2016.74	unvacc'd 5-10yrs
JAVOFP000000000	163	Novel ST	11A	0.03	Absent	Absent	2016.7	unvacc'd 5-10yrs
JAVPGD000000000	904;9	782	14	0.25	Absent	Present	2018.56	vacc'd 2-7 yrs
JAVPDC000000000	228	Novel ST	28F	0.03	Absent	Absent	2018.76	unvacc'd 5-10yrs
JAVPAO000000000	880;22;857;882	10554	15A	0.03	Absent	Absent	2017.38	vacc'd 2-7 yrs
JAVPQN000000000	65	2053	13	0.12	Absent	Absent	2018.21	vacc'd 2-7 yrs
JAVQFU000000000	33	9568	16F	0.06	Absent	Absent	2018.87	unvacc'd 5-10yrs
JAVPOH000000000	10	10879	19F	1	Present	Present	2018.12	vacc'd 2-7 yrs
JAVUFZ000000000	880;22;857;882	10554	15A	0.03	Absent	Absent	2017.4	vacc'd 2-7 yrs
JAVPAJ000000000	5	Novel ST	35B	0.5	Absent	Absent	2017.42	vacc'd 2-7 yrs
JAVOUT000000000	116	18712	23A	0.03	Present	Present	2017.4	unvacc'd 5-10yrs
JAVNYB000000000	217	5258	34	0.03	Absent	Absent	2016.92	vacc'd 2-7 yrs
JAVNHC000000000	5	Novel ST	35B	0.5	Absent	Absent	2015.54	vacc'd 2-7 yrs
JAVUIS000000000	14	2059	23F	0.25	Present	Present	2017.42	unvacc'd 5-10yrs
JAVUDI000000000	455	19206	9L	0.03	Absent	Absent	2017.19	unvacc'd 5-10yrs
JAVNZK000000000	163	Novel ST	11A	0.03	Absent	Absent	2016.59	unvacc'd 5-10yrs
JAVNMM000000000	92	7105	19A	0.06	Present	Absent	2016.07	vacc'd 2-7 yrs
JAVNQH000000000	14	2059	23F	0.25	Present	Present	2016.07	vacc'd 2-7 yrs
JAVNQM000000000	43	3214	35A	0.06	Present	Present	2016.07	vacc'd 2-7 yrs
JAVMVA000000000	14	2059	23F	0.25	Present	Present	2015.58	unvacc'd 5-10yrs
JAVNSI000000000	5	12398	35B	0.5	Absent	Absent	2016.05	vacc'd 2-7 yrs
JAVNZZ000000000	217	5258	34	0.03	Absent	Absent	2016.95	vacc'd 2-7 yrs
JAVOZY000000000	92	10587	7C	0.03	Absent	Absent	2018.38	vacc'd 2-7 yrs
JAVNPG000000000	184	9552	20	0.03	Absent	Absent	2016.07	vacc'd 2-7 yrs
JAVNSD000000000	33	11770	16F	0.06	Absent	Absent	2016.07	vacc'd 2-7 yrs
JAVOCK000000000	17	Novel ST	19A	0.25	Absent	Absent	2016.78	vacc'd 2-7 yrs
JAVNHG000000000	5	Novel ST	35B	0.5	Absent	Absent	2015.54	unvacc'd 5-10yrs
JAVORF000000000	217	5258	34	0.03	Absent	Absent	2017.9	vacc'd 2-7 yrs
JAVQBR000000000	148;903	10643	untypable	0.25	Present	Present	2019.27	vacc'd 2-7 yrs
JAVNRY000000000	13	9915	6A	0.03	Absent	Absent	2015.92	unvacc'd 5-10yrs
JAVNND000000000	904;9	5004	14	0.25	Absent	Present	2016.07	vacc'd 2-7 yrs
JAVOLP000000000	5	10599	35B	0.25	Absent	Absent	2016.44	unvacc'd 5-10yrs
JAVPVW000000000	5	10599	35B	0.25	Absent	Absent	2019.2	vacc'd 2-7 yrs
JAVNSK000000000	211	7604	untypable	0.03	Absent	Absent	2016.07	vacc'd 2-7 yrs
JAVNSL000000000	102	4423	23B	0.25	Absent	Absent	2016.09	vacc'd 2-7 yrs
JAVOLN000000000	33	11770	16F	0.06	Absent	Absent	2016.46	unvacc'd 5-10yrs
JAVUHC000000000	880;22;857;882	10554	15A	0.03	Absent	Absent	2017.41	vacc'd 2-7 yrs
JAVPWQ000000000	102	4423	23B	0.25	Absent	Absent	2019.14	unvacc'd 5-10yrs
JAVUGI000000000	21	Novel ST	19F	0.25	Present	Present	2017.43	vacc'd 2-7 yrs
JAVPQK000000000	14	Novel ST	23F	0.25	Present	Present	2018.07	vacc'd 2-7 yrs
JAVQDB000000000	104	Novel ST	16F	0.03	Absent	Absent	2018.87	unvacc'd 5-10yrs
JAVUJB000000000	21	10572	19F	0.25	Absent	Present	2017.44	vacc'd 2-7 yrs
JAVULV000000000	30	Novel ST	10B	0.12	Absent	Present	2018.24	vacc'd 2-7 yrs
JAVOEY000000000	54	9473	9V	0.25	Absent	Absent	2016.53	unvacc'd 5-10yrs
JAVUJP000000000	14	2059	23F	0.25	Present	Present	2018.26	vacc'd 2-7 yrs
JAVOKX000000000	13	9915	6A	0.03	Absent	Absent	2016.46	unvacc'd 5-10yrs
JAVPBK000000000	65	2053	13	0.12	Present	Present	2018.28	vacc'd 2-7 yrs
JAVPQT000000000	904;9	842	14	0.25	Absent	Present	2018.24	vacc'd 2-7 yrs
JAVPMY000000000	148;903	9519	untypable	0.25	Present	Present	2018.24	vacc'd 2-7 yrs
JAVPOK000000000	30	Novel ST	10B	0.12	Absent	Present	2018.24	vacc'd 2-7 yrs
JAVONK000000000	5	12327	15B/C	0.12	Absent	Absent	2018.24	vacc'd 2-7 yrs
JAVPAM000000000	217	Novel ST	34	0.03	Absent	Absent	2018.26	vacc'd 2-7 yrs
JAVOMJ000000000	104	6030	16F	0.03	Absent	Absent	2018.07	vacc'd 2-7 yrs
JAVOLM000000000	10	700	3	0.5	Absent	Present	2016.19	unvacc'd 5-10yrs
JAVNRI000000000	5	10603	15B/C	0.5	Absent	Absent	2016.17	unvacc'd 5-10yrs
JAVOKO000000000	148;903	9519	untypable	0.25	Present	Present	2016.26	vacc'd 2-7 yrs
JAVNKX000000000	201	11774	21	0.03	Absent	Absent	2016.4	unvacc'd 5-10yrs
JAVPRF000000000	880;22;857;882	10554	15A	0.03	Absent	Absent	2018.83	vacc'd 2-7 yrs
JAVPNP000000000	455	19206	9L	0.03	Absent	Absent	2018.2	unvacc'd 5-10yrs
JAVULH000000000	116	18712	23F	0.03	Present	Present	2018.28	vacc'd 2-7 yrs
JAVPQH000000000	148;903	9519	untypable	0.25	Present	Present	2018.26	vacc'd 2-7 yrs
JAVQGJ000000000	33	Novel ST	16F	0.03	Absent	Absent	2018.64	vacc'd 2-7 yrs
JAVONG000000000	163	10568	11A	0.03	Absent	Absent	2018.26	vacc'd 2-7 yrs
JAVUJW000000000	455	19206	9L	0.03	Absent	Absent	2018.28	vacc'd 2-7 yrs
JAVOSP000000000	116	Novel ST	23A	0.03	Present	Present	2017.14	unvacc'd 5-10yrs
JAVPOR000000000	217	Novel ST	34	0.03	Absent	Absent	2018.26	vacc'd 2-7 yrs
JAVPOV000000000	60	3265	untypable	0.03	Absent	Absent	2018.26	vacc'd 2-7 yrs
JAVMWJ000000000	33	Novel ST	16F	0.03	Absent	Absent	2015.6	vacc'd 2-7 yrs
JAVPOX000000000	148;903	9519	untypable	0.25	Present	Present	2018.24	vacc'd 2-7 yrs
JAVOMM000000000	21	10572	19F	0.25	Absent	Present	2018.26	vacc'd 2-7 yrs
JAVUKE000000000	54	9473	9V	0.25	Absent	Absent	2018.24	vacc'd 2-7 yrs
JAVTZF000000000	33	Novel ST	16F	0.03	Absent	Absent	2017.27	vacc'd 2-7 yrs
JAVPMP000000000	60	3265	untypable	0.03	Absent	Absent	2018.26	vacc'd 2-7 yrs
JAVPQD000000000	5	361	35B	0.25	Absent	Absent	2018.28	vacc'd 2-7 yrs
JAVOHE000000000	102	9566	23B	0.03	Absent	Absent	2016.64	vacc'd 2-7 yrs
JAVPEP000000000	5	Novel ST	35B	0.25	Absent	Absent	2018.61	vacc'd 2-7 yrs
JAVOER000000000	184	9552	20	0.03	Absent	Absent	2016.62	vacc'd 2-7 yrs
JAVOEW000000000	102	9566	23B	0.03	Absent	Absent	2016.61	vacc'd 2-7 yrs
JAVOFJ000000000	92	7105	7C	0.03	Absent	Absent	2016.62	vacc'd 2-7 yrs
JAVOJR000000000	21	10572	19F	0.25	Absent	Present	2016.58	vacc'd 2-7 yrs
JAVOJJ000000000	163	Novel ST	11A	0.03	Absent	Absent	2016.64	vacc'd 2-7 yrs
JAVOHY000000000	102	10880	23B	0.03	Absent	Absent	2016.62	vacc'd 2-7 yrs
JAVOGT000000000	455	19206	9L	0.03	Absent	Absent	2016.61	vacc'd 2-7 yrs
JAVODX000000000	102	9566	23B	0.03	Absent	Absent	2016.61	vacc'd 2-7 yrs
JAVODY000000000	17	2062	19A	0.25	Absent	Absent	2016.61	vacc'd 2-7 yrs
JAVUBF000000000	71	Novel ST	22F	0.03	Absent	Absent	2016.95	vacc'd 2-7 yrs
JAVOFQ000000000	880;22;857;882	Novel ST	15A	0.03	Absent	Absent	2016.61	vacc'd 2-7 yrs
JAVOFF000000000	102	9566	23B	0.03	Absent	Absent	2016.61	vacc'd 2-7 yrs
JAVOES000000000	116	Novel ST	23A	0.03	Present	Present	2016.59	unvacc'd 5-10yrs
JAVOJE000000000	116	Novel ST	23A	0.03	Present	Present	2016.59	unvacc'd 5-10yrs
JAVNXM000000000	880;22;857;882	Novel ST	15A	0.03	Absent	Absent	2016.8	unvacc'd 5-10yrs
JAVNIP000000000	5	14492	23B	0.12	Absent	Absent	2016.46	unvacc'd 5-10yrs
JAVNJX000000000	71	Novel ST	22F	0.03	Absent	Absent	2016.47	unvacc'd 5-10yrs
JAVNII000000000	65	2053	13	0.12	Absent	Absent	2016.47	unvacc'd 5-10yrs
JAVPVP000000000	92	10587	7C	0.03	Absent	Absent	2018.88	vacc'd 2-7 yrs
JAVNLX000000000	14	2059	23F	0.25	Present	Present	2016.48	unvacc'd 5-10yrs
JAVNKQ000000000	148;903	Novel ST	untypable	0.25	Present	Present	2016.2	unvacc'd 5-10yrs
JAVNNK000000000	184	9552	20	0.03	Absent	Absent	2016.21	unvacc'd 5-10yrs
JAVOZR000000000	5	10603	15B/C	0.5	Absent	Absent	2017.65	vacc'd 2-7 yrs
JAVNQI000000000	71	Novel ST	9V	0.03	Absent	Absent	2016.11	vacc'd 2-7 yrs
JAVPSP000000000	34	Novel ST	34	0.03	Absent	Absent	2019.12	vacc'd 2-7 yrs
JAVUJN000000000	163	10568	11A	0.03	Absent	Absent	2017.66	vacc'd 2-7 yrs
JAVORA000000000	33	9568	16F	0.06	Absent	Absent	2017.62	vacc'd 2-7 yrs
JAVNMG000000000	13	9532	6B	0.03	Absent	Absent	2016.13	unvacc'd 5-10yrs
JAVPVG000000000	71	Novel ST	22F	0.03	Present	Present	2019.24	vacc'd 2-7 yrs
JAVOZH000000000	184	9552	20	0.03	Absent	Absent	2017.62	vacc'd 2-7 yrs
JAVNKC000000000	904;9	18728	14	0.25	Absent	Present	2016.45	unvacc'd 5-10yrs
JAVQEE000000000	10	700	3	0.5	Absent	Present	2018.78	vacc'd 2-7 yrs
JAVOZN000000000	65	2053	13	0.12	Absent	Present	2017.62	vacc'd 2-7 yrs
JAVNNU000000000	92	7105	7C	0.03	Absent	Present	2016.12	unvacc'd 5-10yrs
JAVOYQ000000000	10	Novel ST	3	0.5	Absent	Present	2017.63	vacc'd 2-7 yrs
JAVOWY000000000	148;903	9519	untypable	0.25	Present	Present	2017.66	vacc'd 2-7 yrs
JAVOVE000000000	148;903	9519	untypable	0.25	Present	Present	2017.62	vacc'd 2-7 yrs
JAVOOE000000000	880;22;857;882	10554	15A	0.03	Present	Present	2017.67	vacc'd 2-7 yrs
JAVOVO000000000	17	Novel ST	19A	0.25	Absent	Absent	2017.62	vacc'd 2-7 yrs
JAVOYC000000000	33	11770	3	0.06	Absent	Absent	2017.62	vacc'd 2-7 yrs
JAVOOL000000000	10	17791	3	0.5	Absent	Present	2017.67	vacc'd 2-7 yrs
JAVOXL000000000	904;9	782	14	0.25	Absent	Present	2017.66	vacc'd 2-7 yrs
JAVOVZ000000000	904;9	782	14	0.25	Absent	Present	2017.66	vacc'd 2-7 yrs
JAVOZS000000000	10	700	3	0.5	Absent	Present	2017.64	vacc'd 2-7 yrs
JAVMYE000000000	201	11774	21	0.03	Absent	Absent	2015.84	unvacc'd 5-10yrs
JAVNVV000000000	148;903	9519	untypable	0.25	Present	Present	2015.86	unvacc'd 5-10yrs
JAVMVF000000000	30	7055	10A	0.03	Absent	Present	2015.57	vacc'd 2-7 yrs
JAVNMX000000000	43	3214	18C	0.03	Present	Present	2016.17	unvacc'd 5-10yrs
JAVNWE000000000	60	3265	untypable	0.03	Absent	Absent	2015.57	vacc'd 2-7 yrs
JAVNGJ000000000	92	10587	19F	0.06	Absent	Absent	2015.54	vacc'd 2-7 yrs
JAVNGY000000000	880;22;857;882	5902	9V	0.03	Present	Present	2015.56	vacc'd 2-7 yrs
JAVPSM000000000	71	5103	21	0.03	Absent	Absent	2019.12	vacc'd 2-7 yrs
JAVNCF000000000	148;903	9519	untypable	0.25	Present	Present	2015.56	unvacc'd 5-10yrs
JAVMYW000000000	455	19206	9L	0.03	Absent	Absent	2015.56	vacc'd 2-7 yrs
JAVMTW000000000	5	10599	35B	0.25	Absent	Absent	2015.56	vacc'd 2-7 yrs
JAVNBC000000000	17	2062	19A	0.25	Absent	Absent	2015.56	unvacc'd 5-10yrs
JAVNBI000000000	148;903	9519	untypable	0.25	Present	Present	2015.56	vacc'd 2-7 yrs
JAVNFU000000000	217	5258	34	0.03	Absent	Absent	2015.56	vacc'd 2-7 yrs
JAVNGW000000000	65	2053	13	0.12	Absent	Present	2015.54	unvacc'd 5-10yrs
JAVNFS000000000	5	10603	15B/C	0.5	Absent	Absent	2015.56	unvacc'd 5-10yrs
JAVNPO000000000	102	10880	23B	0.03	Absent	Absent	2016.12	unvacc'd 5-10yrs
JAVUEX000000000	71	Novel ST	23F	0.03	Absent	Absent	2017.53	vacc'd 2-7 yrs
JAVOCV000000000	71	Novel ST	22F	0.03	Absent	Absent	2016.82	unvacc'd 5-10yrs
JAVNGP000000000	92	7105	7C	0.03	Absent	Absent	2015.56	unvacc'd 5-10yrs
JAVOMI000000000	201	11774	21	0.03	Absent	Absent	2018.19	unvacc'd 5-10yrs
JAVQFL000000000	163	10568	11A	0.03	Absent	Absent	2019.07	vacc'd 2-7 yrs
JAVNSJ000000000	40	5266	18C	0.03	Absent	Absent	2016.11	unvacc'd 5-10yrs
JAVPTE000000000	14	2059	23F	0.25	Present	Present	2019.08	unvacc'd 5-10yrs
JAVQFJ000000000	10	700	3	0.5	Absent	Present	2018.76	vacc'd 2-7 yrs
JAVPMB000000000	184	9552	20	0.03	Absent	Absent	2018.12	unvacc'd 5-10yrs
JAVQFY000000000	60	3265	untypable	0.03	Absent	Absent	2018.73	unvacc'd 5-10yrs
JAVPMC000000000	184	9552	20	0.03	Absent	Absent	2018.12	unvacc'd 5-10yrs
JAVNLD000000000	92	10587	7C	0.03	Absent	Absent	2016.49	unvacc'd 5-10yrs
JAVOTF000000000	92	10587	7C	0.03	Absent	Absent	2017.14	unvacc'd 5-10yrs
JAVNKP000000000	148;903	9519	untypable	0.25	Present	Present	2016.49	unvacc'd 5-10yrs
JAVOKE000000000	148;903	9519	untypable	0.25	Present	Present	2016.49	unvacc'd 5-10yrs
JAVOFW000000000	5	11717	35B	0.25	Absent	Absent	2016.48	unvacc'd 5-10yrs
JAVNJA000000000	71	5103	21	0.03	Absent	Absent	2016.48	unvacc'd 5-10yrs
JAVNIS000000000	145	5483	29	0.03	Absent	Absent	2016.48	unvacc'd 5-10yrs
JAVOAK000000000	71	Novel ST	22F	0.03	Absent	Absent	2016.95	vacc'd 2-7 yrs
JAVNWX000000000	5	361	35B	0.25	Absent	Absent	2017.12	vacc'd 2-7 yrs
JAVUCO000000000	5	361	35B	0.25	Absent	Absent	2017.12	vacc'd 2-7 yrs
JAVOVR000000000	5	10599	35B	0.25	Absent	Absent	2017.53	unvacc'd 5-10yrs
JAVUCN000000000	217	5258	34	0.03	Absent	Absent	2017.26	vacc'd 2-7 yrs
JAVUGC000000000	148;903	Novel ST	untypable	0.06	Present	Present	2017.4	unvacc'd 5-10yrs
JAVQEM000000000	211	7604	untypable	0.06	Absent	Absent	2019.04	vacc'd 2-7 yrs
JAVPTK000000000	145	Novel ST	29	0.03	Present	Present	2019.13	unvacc'd 5-10yrs
JAVTYW000000000	43	3214	35A	0.06	Present	Present	2017.12	unvacc'd 5-10yrs
JAVPTM000000000	880;22;857;882	10554	15A	0.03	Absent	Absent	2019.08	vacc'd 2-7 yrs
JAVPSN000000000	184	9552	20	0.03	Absent	Absent	2019.07	unvacc'd 5-10yrs
JAVUDM000000000	54	5778	9V	0.06	Absent	Present	2017.19	unvacc'd 5-10yrs
JAVTYI000000000	21	347	19F	0.25	Absent	Absent	2017.16	unvacc'd 5-10yrs
JAVOOU000000000	71	Novel ST	22F	0.03	Absent	Absent	2016.95	vacc'd 2-7 yrs
JAVTYY000000000	71	Novel ST	23B	0.03	Absent	Absent	2017.12	unvacc'd 5-10yrs
JAVUAS000000000	163	10568	11A	0.03	Absent	Absent	2017.16	unvacc'd 5-10yrs
JAVOKL000000000	71	Novel ST	22F	0.03	Absent	Absent	2016.42	unvacc'd 5-10yrs
JAVQEB000000000	102	4423	23B	0.25	Absent	Absent	2018.82	vacc'd 2-7 yrs
JAVPNQ000000000	71	Novel ST	22F	0.03	Absent	Absent	2018.22	vacc'd 2-7 yrs
JAVOOZ000000000	5	12398	35B	0.5	Absent	Absent	2017.16	unvacc'd 5-10yrs
JAVPDN000000000	184	9552	20	0.03	Absent	Absent	2018.76	vacc'd 2-7 yrs
JAVOTT000000000	116	Novel ST	23A	0.03	Absent	Absent	2017.17	unvacc'd 5-10yrs
JAVNRM000000000	43	Novel ST	3	0.06	Present	Present	2016.11	unvacc'd 5-10yrs
JAVUED000000000	148;903	9519	untypable	0.25	Present	Present	2017.49	unvacc'd 5-10yrs
JAVORN000000000	102	10880	23B	0.03	Absent	Absent	2017.17	unvacc'd 5-10yrs
JAVQEV000000000	161	Novel ST	19F	0.03	Absent	Absent	2018.81	unvacc'd 5-10yrs
JAVTYK000000000	13	9915	6A	0.03	Absent	Absent	2017.16	unvacc'd 5-10yrs
JAVUCB000000000	880;22;857;882	5902	9V	0.03	Present	Present	2017.18	unvacc'd 5-10yrs
JAVUAG000000000	116	Novel ST	23A	0.03	Absent	Absent	2017.16	unvacc'd 5-10yrs
JAVNMP000000000	10	Novel ST	3	0.25	Absent	Present	2016.08	unvacc'd 5-10yrs
JAVUCV000000000	65	2053	13	0.12	Absent	Absent	2017.18	unvacc'd 5-10yrs
JAVUJH000000000	65	2053	13	0.12	Absent	Absent	2017.47	unvacc'd 5-10yrs
JAVNRZ000000000	116	5080	23A	0.03	Absent	Absent	2015.94	unvacc'd 5-10yrs
JAVOUK000000000	217	5258	34	0.03	Absent	Absent	2017.41	unvacc'd 5-10yrs
JAVPUI000000000	148;903	12685	untypable	0.25	Present	Present	2019.12	vacc'd 2-7 yrs
JAVQFV000000000	40	9903	18C	0.03	Absent	Absent	2018.76	unvacc'd 5-10yrs
JAVNQU000000000	21	10572	19F	0.25	Absent	Present	2015.96	unvacc'd 5-10yrs
JAVNSW000000000	116	18712	23A	0.03	Present	Present	2015.96	unvacc'd 5-10yrs
JAVOSJ000000000	211	7604	untypable	0.06	Absent	Absent	2017.16	unvacc'd 5-10yrs
JAVOLV000000000	880;22;857;882	10554	15A	0.03	Absent	Absent	2016.17	unvacc'd 5-10yrs
JAVUHD000000000	5	12398	35B	0.5	Absent	Absent	2017.43	unvacc'd 5-10yrs
JAVPPJ000000000	184	9552	20	0.03	Present	Present	2018.14	unvacc'd 5-10yrs
JAVQEQ000000000	163	10568	11A	0.03	Absent	Absent	2018.72	unvacc'd 5-10yrs
JAVPOT000000000	217	5258	34	0.03	Absent	Absent	2018.19	unvacc'd 5-10yrs
JAVQEI000000000	92	7105	7C	0.03	Absent	Absent	2018.78	unvacc'd 5-10yrs
JAVNIL000000000	17	9457	19A	0.25	Absent	Absent	2016.47	unvacc'd 5-10yrs
JAVQFF000000000	65	2053	13	0.12	Absent	Absent	2018.76	vacc'd 2-7 yrs
JAVPQP000000000	148;903	Novel ST	untypable	0.25	Present	Present	2018.06	unvacc'd 5-10yrs
JAVNUY000000000	65	2053	13	0.12	Absent	Absent	2015.92	unvacc'd 5-10yrs
JAVNWR000000000	54	5778	9V	0.03	Absent	Absent	2015.92	unvacc'd 5-10yrs
JAVNLO000000000	92	7105	7C	0.03	Absent	Absent	2016.5	unvacc'd 5-10yrs
JAVPRM000000000	5	172	19F	0.25	Absent	Absent	2018.85	vacc'd 2-7 yrs
JAVPTW000000000	5	10599	35B	0.25	Absent	Absent	2018.85	vacc'd 2-7 yrs
JAVUGN000000000	65	2053	13	0.12	Absent	Absent	2017.43	unvacc'd 5-10yrs
JAVPRG000000000	71	5103	21	0.03	Absent	Absent	2019.06	vacc'd 2-7 yrs
JAVUCM000000000	92	10587	7C	0.03	Absent	Absent	2017.12	unvacc'd 5-10yrs
JAVNKV000000000	14	2059	23F	0.25	Present	Present	2016.4	unvacc'd 5-10yrs
JAVPIX000000000	Not assigned	Novel ST	15C	0.25	Present	Present	2018.58	vacc'd 2-7 yrs
JAVPWX000000000	54	9473	9V	0.25	Absent	Absent	2019.14	vacc'd 2-7 yrs
JAVPVF000000000	60	3265	untypable	0.03	Absent	Absent	2019.16	unvacc'd 5-10yrs
JAVPUC000000000	30	Novel ST	10B	0.03	Present	Present	2019.16	unvacc'd 5-10yrs
JAVPWB000000000	217	5258	34	0.03	Absent	Absent	2018.85	unvacc'd 5-10yrs
JAVMTO000000000	455	19206	9L	0.03	Absent	Absent	2015.86	unvacc'd 5-10yrs
JAVMUE000000000	61	Novel ST	17F	0.06	Absent	Absent	2015.84	unvacc'd 5-10yrs
JAVOEM000000000	61	Novel ST	18A	0.03	Absent	Absent	2016.67	vacc'd 2-7 yrs
JAVQDH000000000	104	6030	16F	0.03	Absent	Absent	2019.06	unvacc'd 5-10yrs
JAVPYH000000000	10	10879	19F	1	Present	Present	2019.24	vacc'd 2-7 yrs
JAVQBN000000000	455	Novel ST	19F	0.03	Absent	Absent	2019.23	vacc'd 2-7 yrs
JAVPYY000000000	17	9457	19A	0.25	Absent	Absent	2019.24	vacc'd 2-7 yrs
JAVPYB000000000	65	2053	13	0.12	Absent	Absent	2019.25	vacc'd 2-7 yrs
JAVPYE000000000	17	9457	19A	0.25	Absent	Absent	2019.24	vacc'd 2-7 yrs
JAVPWT000000000	201	11774	21	0.03	Absent	Absent	2019.24	vacc'd 2-7 yrs
JAVQBJ000000000	217	5258	34	0.03	Absent	Absent	2019.24	vacc'd 2-7 yrs
JAVQCF000000000	217	Novel ST	34	0.03	Absent	Absent	2019.26	vacc'd 2-7 yrs
JAVONC000000000	184	Novel ST	20	0.03	Absent	Absent	2018.05	unvacc'd 5-10yrs
JAVUEM000000000	163	10568	11A	0.03	Absent	Absent	2017.56	unvacc'd 5-10yrs
JAVQAD000000000	5	10599	35B	0.25	Absent	Absent	2019.25	vacc'd 2-7 yrs
JAVQCZ000000000	5	10603	15B/C	0.5	Absent	Absent	2019.24	vacc'd 2-7 yrs
JAVQAP000000000	43	3214	35A	0.06	Present	Present	2019.24	vacc'd 2-7 yrs
JAVPWG000000000	33	11770	16F	0.06	Absent	Absent	2019.25	vacc'd 2-7 yrs
JAVQCX000000000	65	2053	13	0.12	Absent	Absent	2019.25	vacc'd 2-7 yrs
JAVPVU000000000	5	Novel ST	35B	0.25	Absent	Present	2019.22	vacc'd 2-7 yrs
JAVNJP000000000	102	10880	23B	0.03	Absent	Absent	2016.19	unvacc'd 5-10yrs
JAVNMZ000000000	21	347	19F	0.25	Absent	Absent	2016.19	unvacc'd 5-10yrs
JAVNPC000000000	10	700	3	0.5	Absent	Present	2016.19	unvacc'd 5-10yrs
JAVNPH000000000	116	5080	23A	0.03	Absent	Present	2016.19	unvacc'd 5-10yrs
JAVOKW000000000	54	706	9V	0.25	Present	Present	2016.19	unvacc'd 5-10yrs
JAVNKD000000000	104	6030	16F	0.03	Absent	Absent	2016.19	unvacc'd 5-10yrs
JAVTZN000000000	65	2053	13	0.12	Absent	Present	2017.13	unvacc'd 5-10yrs
JAVNZR000000000	455	Novel ST	3	0.03	Absent	Absent	2016.72	unvacc'd 5-10yrs
JAVOJN000000000	5	361	35B	0.25	Absent	Absent	2016.61	vacc'd 2-7 yrs
JAVOIV000000000	163	10568	11A	0.03	Absent	Absent	2016.63	vacc'd 2-7 yrs
JAVOET000000000	5	10599	35B	0.25	Absent	Absent	2016.59	vacc'd 2-7 yrs
JAVODC000000000	116	18712	23A	0.03	Present	Present	2016.61	vacc'd 2-7 yrs
JAVPSE000000000	13	10750	6A	0.03	Absent	Absent	2019.1	unvacc'd 5-10yrs
JAVPSU000000000	5	15021	23F	0.12	Absent	Absent	2018.82	unvacc'd 5-10yrs
JAVPZI000000000	455	Novel ST	19F	0.03	Absent	Absent	2019.06	unvacc'd 5-10yrs
JAVUBR000000000	25	Novel ST	15B	0.06	Absent	Absent	2017.23	vacc'd 2-7 yrs
JAVNKK000000000	228	2795	28F	0.03	Absent	Absent	2016.45	unvacc'd 5-10yrs
JAVODN000000000	65	2053	13	0.12	Absent	Absent	2016.59	vacc'd 2-7 yrs
JAVOJG000000000	163	10568	11A	0.03	Absent	Present	2016.59	vacc'd 2-7 yrs
JAVODH000000000	455	19206	9L	0.03	Absent	Absent	2016.57	vacc'd 2-7 yrs
JAVOHI000000000	13	12945	6A	0.03	Absent	Absent	2016.58	vacc'd 2-7 yrs
JAVOIN000000000	217	5258	34	0.03	Absent	Absent	2016.59	vacc'd 2-7 yrs
JAVOEL000000000	92	7105	3	0.25	Absent	Absent	2016.58	vacc'd 2-7 yrs
JAVOEB000000000	65	2053	13	0.12	Absent	Absent	2016.61	vacc'd 2-7 yrs
JAVOFN000000000	163	10568	11A	0.03	Absent	Absent	2016.59	vacc'd 2-7 yrs
JAVUBT000000000	25	Novel ST	15C	0.06	Absent	Absent	2017.23	vacc'd 2-7 yrs
JAVODA000000000	21	Novel ST	19F	0.25	Absent	Present	2016.61	vacc'd 2-7 yrs
JAVPNT000000000	10	700	3	0.5	Absent	Present	2018.05	unvacc'd 5-10yrs
JAVODS000000000	5	10603	15B/C	0.5	Absent	Absent	2016.58	vacc'd 2-7 yrs
JAVOHK000000000	5	10603	15B/C	0.5	Absent	Present	2016.61	vacc'd 2-7 yrs
JAVOGS000000000	116	18712	23A	0.03	Present	Present	2016.61	vacc'd 2-7 yrs
JAVOIJ000000000	116	5080	23A	0.03	Absent	Absent	2016.59	vacc'd 2-7 yrs
JAVQEZ000000000	60	9810	untypable	0.25	Absent	Absent	2018.72	unvacc'd 5-10yrs
JAVPTV000000000	60	Novel ST	untypable	0.25	Absent	Absent	2019.08	unvacc'd 5-10yrs
JAVPRP000000000	10	700	3	0.5	Absent	Present	2019.11	unvacc'd 5-10yrs
JAVOEA000000000	163	Novel ST	11A	0.03	Absent	Absent	2016.61	vacc'd 2-7 yrs
JAVOEP000000000	102	10880	23B	0.03	Absent	Absent	2016.58	vacc'd 2-7 yrs
JAVOHO000000000	163	Novel ST	11A	0.03	Absent	Absent	2016.61	vacc'd 2-7 yrs
JAVOEC000000000	880;22;857;882	10654	15A	0.06	Absent	Absent	2016.61	vacc'd 2-7 yrs
JAVOHX000000000	5	10603	15B/C	0.5	Absent	Absent	2016.58	vacc'd 2-7 yrs
JAVOFB000000000	65	2053	13	0.12	Present	Present	2016.61	vacc'd 2-7 yrs
JAVOJP000000000	904;9	842	14	0.25	Absent	Present	2016.59	vacc'd 2-7 yrs
JAVOIO000000000	30	12255	10B	0.03	Absent	Present	2016.57	vacc'd 2-7 yrs
JAVOHG000000000	65	2053	13	0.12	Absent	Absent	2016.59	vacc'd 2-7 yrs
JAVULM000000000	92	10587	7C	0.03	Present	Present	2018.28	vacc'd 2-7 yrs
JAVQEJ000000000	104	6030	16F	0.03	Present	Present	2018.76	unvacc'd 5-10yrs
JAVUMP000000000	148;903	9519	untypable	0.25	Present	Present	2018.28	vacc'd 2-7 yrs
JAVULQ000000000	65	2053	13	0.12	Absent	Absent	2018.28	vacc'd 2-7 yrs
JAVPVQ000000000	43	3214	35A	0.06	Present	Present	2019.17	unvacc'd 5-10yrs
JAVNYF000000000	104	6030	16F	0.03	Absent	Absent	2016.82	unvacc'd 5-10yrs
JAVQEK000000000	17	Novel ST	19A	0.25	Absent	Absent	2018.81	unvacc'd 5-10yrs
JAVPCE000000000	5	361	35B	0.25	Absent	Absent	2018.77	unvacc'd 5-10yrs
JAVUIX000000000	92	7105	7C	0.03	Absent	Absent	2017.34	unvacc'd 5-10yrs
JAVPCJ000000000	163	10568	11A	0.03	Absent	Absent	2018.76	unvacc'd 5-10yrs
JAVUCT000000000	148;903	9519	untypable	0.25	Present	Present	2017.12	unvacc'd 5-10yrs
JAVUHE000000000	217	5258	34	0.03	Absent	Absent	2017.41	unvacc'd 5-10yrs
JAVUIW000000000	5	10603	15B/C	0.5	Absent	Absent	2017.57	unvacc'd 5-10yrs
JAVTYM000000000	10	700	3	0.5	Absent	Present	2017.14	unvacc'd 5-10yrs
JAVQCM000000000	9	Novel ST	33F	0.03	Present	Present	2019.34	vacc'd 2-7 yrs
JAVNYK000000000	10	700	3	0.5	Absent	Present	2017.07	unvacc'd 5-10yrs
JAVUGQ000000000	104	6030	16F	0.03	Absent	Absent	2017.4	unvacc'd 5-10yrs
JAVUBX000000000	43	3214	3	0.12	Present	Present	2017.08	unvacc'd 5-10yrs
JAVNLJ000000000	10	700	3	0.5	Absent	Present	2016.41	unvacc'd 5-10yrs
JAVQFS000000000	17	Novel ST	19A	0.25	Absent	Absent	2018.87	unvacc'd 5-10yrs
JAVNPD000000000	217	5258	34	0.03	Absent	Absent	2016.05	unvacc'd 5-10yrs
JAVNSN000000000	880;22;857;882	14895	15A	0.03	Absent	Absent	2016.09	unvacc'd 5-10yrs
JAVNPR000000000	5	361	35B	0.25	Absent	Absent	2016.09	unvacc'd 5-10yrs
JAVNHT000000000	880;22;857;882	10554	15A	0.03	Absent	Absent	2016.26	vacc'd 2-7 yrs
JAVOJY000000000	30	4084	10B	0.03	Absent	Present	2016.21	unvacc'd 5-10yrs
JAVOLZ000000000	Not assigned	Novel ST	18C	0.03	Absent	Absent	2016.42	unvacc'd 5-10yrs
JAVNFP000000000	30	Novel ST	33D	0.03	Present	Present	2015.54	vacc'd 2-7 yrs
JAVPWJ000000000	92	10587	7C	0.03	Absent	Absent	2019.12	unvacc'd 5-10yrs
JAVMVJ000000000	880;22;857;882	5902	9V	0.03	Absent	Absent	2015.58	unvacc'd 5-10yrs
JAVOJL000000000	10	700	3	0.5	Absent	Present	2016.7	unvacc'd 5-10yrs
JAVOIZ000000000	30	Novel ST	33D	0.03	Present	Present	2016.53	vacc'd 2-7 yrs
JAVNCA000000000	102	10880	23B	0.03	Absent	Absent	2015.56	vacc'd 2-7 yrs
JAVPCX000000000	92	7105	7C	0.03	Absent	Absent	2018.66	vacc'd 2-7 yrs
JAVPFJ000000000	102	4423	23B	0.25	Absent	Absent	2018.62	vacc'd 2-7 yrs
JAVPDK000000000	116	5080	23A	0.12	Absent	Absent	2018.66	vacc'd 2-7 yrs
JAVPBR000000000	102	4423	23B	0.25	Absent	Absent	2018.66	vacc'd 2-7 yrs
JAVPCS000000000	102	4423	23B	0.25	Absent	Absent	2018.66	vacc'd 2-7 yrs
JAVPXD000000000	904;9	18728	14	0.25	Absent	Present	2018.66	vacc'd 2-7 yrs
JAVPCN000000000	5	10603	15B/C	0.5	Absent	Absent	2018.66	vacc'd 2-7 yrs
JAVPDF000000000	217	Novel ST	34	0.03	Absent	Absent	2018.66	vacc'd 2-7 yrs
JAVPFC000000000	40	12252	11A	0.03	Absent	Absent	2018.62	vacc'd 2-7 yrs
JAVOPZ000000000	5	10603	15B/C	0.5	Present	Present	2017.28	vacc'd 2-7 yrs
JAVQFO000000000	148;903	9519	untypable	0.25	Present	Present	2018.81	unvacc'd 5-10yrs
JAVUBM000000000	116	18712	23A	0.03	Present	Present	2017.11	unvacc'd 5-10yrs
JAVNTA000000000	30	Novel ST	33D	0.03	Present	Present	2016.02	vacc'd 2-7 yrs
JAVOPI000000000	40	12252	11A	0.03	Absent	Absent	2017.27	vacc'd 2-7 yrs
JAVONY000000000	102	9566	23B	0.03	Absent	Absent	2017.28	vacc'd 2-7 yrs
JAVTZW000000000	10	17791	3	0.5	Absent	Present	2017.28	vacc'd 2-7 yrs
JAVOOJ000000000	30	4084	10B	0.03	Absent	Present	2017.28	vacc'd 2-7 yrs
JAVUBA000000000	13	9532	6B	0.03	Absent	Absent	2017.27	vacc'd 2-7 yrs
JAVUJM000000000	217	5258	34	0.03	Absent	Absent	2018.44	unvacc'd 5-10yrs
JAVUAO000000000	30	4084	10B	0.03	Absent	Present	2017.28	vacc'd 2-7 yrs
JAVTYS000000000	148;903	Novel ST	untypable	0.25	Present	Present	2017.27	vacc'd 2-7 yrs
JAVUAA000000000	14	2059	23F	0.25	Present	Present	2017.27	vacc'd 2-7 yrs
JAVOJW000000000	102	9566	23B	0.03	Absent	Absent	2016.24	vacc'd 2-7 yrs
JAVNHZ000000000	104	6030	16F	0.03	Absent	Absent	2016.25	vacc'd 2-7 yrs
JAVNIU000000000	102	10880	23B	0.03	Absent	Absent	2016.25	vacc'd 2-7 yrs
JAVNIJ000000000	92	7105	7C	0.03	Absent	Absent	2016.25	vacc'd 2-7 yrs
JAVPOU000000000	54	9473	9V	0.25	Absent	Absent	2018.1	vacc'd 2-7 yrs
JAVPNG000000000	14	2059	23F	0.25	Present	Present	2018.11	vacc'd 2-7 yrs
JAVOIK000000000	217	5258	34	0.03	Absent	Absent	2016.7	unvacc'd 5-10yrs
JAVQFT000000000	21	Novel ST	19F	0.25	Absent	Present	2018.76	unvacc'd 5-10yrs
JAVODD000000000	104	6030	16F	0.03	Absent	Absent	2016.7	unvacc'd 5-10yrs
JAVPLP000000000	Not assigned	Novel ST	19B	0.03	Absent	Absent	2019.35	vacc'd 2-7 yrs
JAVPSX000000000	65	2053	13	0.12	Present	Present	2019.09	unvacc'd 5-10yrs
JAVPHZ000000000	Not assigned	Novel ST	19B	0.03	Absent	Absent	2018.53	vacc'd 2-7 yrs
JAVPRX000000000	102	4423	23B	0.25	Absent	Absent	2019.08	vacc'd 2-7 yrs
JAVOTS000000000	782;120	Novel ST	06A	0.03	Absent	Present	2017.95	vacc'd 2-7 yrs
JAVUDD000000000	455	19206	9L	0.03	Absent	Absent	2017.14	unvacc'd 5-10yrs
JAVUIT000000000	13	9920	6A	0.03	Absent	Absent	2017.41	unvacc'd 5-10yrs
JAVTZJ000000000	104	12807	16F	0.03	Absent	Absent	2017.17	unvacc'd 5-10yrs
JAVNWY000000000	17	Novel ST	19A	0.25	Absent	Absent	2017.17	unvacc'd 5-10yrs
JAVNLF000000000	201	11774	21	0.03	Absent	Absent	2016.49	unvacc'd 5-10yrs
JAVNMN000000000	21	347	19F	0.25	Absent	Absent	2016.21	unvacc'd 5-10yrs
JAVPDI000000000	880;22;857;882	10554	15A	0.03	Absent	Absent	2018.75	unvacc'd 5-10yrs
JAVODV000000000	65	2053	13	0.12	Absent	Absent	2016.72	unvacc'd 5-10yrs
JAVOGD000000000	30	7055	10B	0.03	Absent	Present	2016.48	unvacc'd 5-10yrs
JAVNQQ000000000	455	19206	9L	0.03	Absent	Absent	2016.19	unvacc'd 5-10yrs
JAVOKA000000000	65	2053	13	0.12	Absent	Absent	2016.21	unvacc'd 5-10yrs
JAVOKM000000000	10	700	3	0.5	Absent	Present	2016.23	unvacc'd 5-10yrs
JAVPTH000000000	880;22;857;882	10554	15A	0.03	Absent	Absent	2019.12	vacc'd 2-7 yrs
JAVQDT000000000	13	10750	6A	0.03	Absent	Absent	2018.85	unvacc'd 5-10yrs
JAVQFA000000000	34	9546	34	0.03	Absent	Absent	2018.77	unvacc'd 5-10yrs
JAVNAH000000000	13	Novel ST	06A	0.03	Absent	Absent	2015.58	vacc'd 2-7 yrs
JAVUGD000000000	92	10587	7C	0.03	Absent	Absent	2017.44	unvacc'd 5-10yrs
JAVQFR000000000	14	2059	23F	0.25	Present	Present	2018.75	unvacc'd 5-10yrs
JAVPMR000000000	217	5258	34	0.03	Absent	Absent	2018.07	unvacc'd 5-10yrs
JAVQDJ000000000	14	2059	23F	0.25	Present	Present	2018.75	unvacc'd 5-10yrs
JAVPVE000000000	92	10587	7C	0.03	Absent	Absent	2019.1	unvacc'd 5-10yrs
JAVOWZ000000000	Not assigned	Novel ST	untypable	0.25	Present	Present	2017.72	vacc'd 2-7 yrs
JAVPRQ000000000	102	4423	23B	0.25	Absent	Absent	2019.12	vacc'd 2-7 yrs
JAVOTI000000000	782;120	Novel ST	06A	0.03	Absent	Present	2017.92	vacc'd 2-7 yrs
JAVNPJ000000000	65	2053	13	0.12	Absent	Absent	2016.15	unvacc'd 5-10yrs
JAVPWR000000000	13	12945	6A	0.03	Absent	Absent	2019.14	vacc'd 2-7 yrs
JAVPVI000000000	54	9473	9V	0.25	Absent	Absent	2019.17	unvacc'd 5-10yrs
JAVNSV000000000	116	5080	23A	0.03	Absent	Absent	2016.11	unvacc'd 5-10yrs
JAVMSW000000000	116	7707	23A	0.03	Absent	Absent	2015.88	unvacc'd 5-10yrs
JAVQGO000000000	102	4423	23B	0.25	Absent	Absent	2018.83	vacc'd 2-7 yrs
JAVTYZ000000000	Not assigned	Novel ST	19B	0.03	Absent	Absent	2017.28	vacc'd 2-7 yrs
JAVPSB000000000	904;9	18728	14	0.25	Absent	Present	2018.83	vacc'd 2-7 yrs
JAVTZQ000000000	Not assigned	Novel ST	19B	0.03	Absent	Absent	2017.28	vacc'd 2-7 yrs
JAVNYX000000000	Not assigned	Novel ST	19B	0.03	Absent	Absent	2017.01	vacc'd 2-7 yrs
JAVQEU000000000	92	10587	19F	0.06	Absent	Absent	2018.76	unvacc'd 5-10yrs
JAVPRE000000000	Not assigned	Novel ST	19B	0.03	Absent	Absent	2019.14	unvacc'd 5-10yrs
JAVQFG000000000	60	3265	untypable	0.03	Absent	Absent	2018.83	unvacc'd 5-10yrs
JAVPSZ000000000	65	2053	13	0.12	Absent	Absent	2019.12	unvacc'd 5-10yrs
JAVPTR000000000	43	3214	35A	0.06	Present	Present	2019.14	unvacc'd 5-10yrs
JAVPNL000000000	104	6030	16F	0.03	Absent	Absent	2018.07	vacc'd 2-7 yrs
JAVPVZ000000000	Not assigned	Novel ST	19B	0.03	Absent	Absent	2019.14	unvacc'd 5-10yrs
JAVNJB000000000	71	5103	21	0.03	Absent	Absent	2016.42	unvacc'd 5-10yrs
JAVNXH000000000	880;22;857;882	10554	15A	0.03	Absent	Absent	2017.05	unvacc'd 5-10yrs
JAVNBA000000000	148;903	9519	untypable	2	Present	Present	2015.57	vacc'd 2-7 yrs
JAVPTN000000000	880;22;857;882	10554	15A	0.03	Absent	Absent	2019.12	vacc'd 2-7 yrs
JAVNIQ000000000	65	2053	13	0.12	Absent	Absent	2016.4	unvacc'd 5-10yrs
JAVNSA000000000	904;9	782	14	0.25	Absent	Present	2016.03	unvacc'd 5-10yrs
JAVNPL000000000	904;9	782	14	0.25	Absent	Present	2016.03	unvacc'd 5-10yrs
JAVPTQ000000000	455	19206	9L	0.03	Absent	Absent	2018.84	unvacc'd 5-10yrs
JAVNOM000000000	5	172	15B/C	0.25	Present	Present	2015.94	vacc'd 2-7 yrs
JAVNNC000000000	455	19206	9L	0.03	Absent	Absent	2015.94	vacc'd 2-7 yrs
JAVPRI000000000	880;22;857;882	10554	15A	0.03	Absent	Absent	2019.08	unvacc'd 5-10yrs
JAVODP000000000	117	Novel ST	38	0.03	Absent	Absent	2016.68	vacc'd 2-7 yrs
JAVQDM000000000	104	6030	16F	0.03	Absent	Absent	2018.83	unvacc'd 5-10yrs
JAVPOB000000000	92	7105	7C	0.03	Absent	Absent	2018.2	unvacc'd 5-10yrs
JAVUDY000000000	116	18712	23A	0.03	Present	Present	2017.51	unvacc'd 5-10yrs
JAVQDG000000000	21	10572	19F	0.25	Absent	Present	2018.76	vacc'd 2-7 yrs
JAVNRA000000000	14	2059	23F	0.25	Present	Present	2015.92	unvacc'd 5-10yrs
JAVNNZ000000000	117	Novel ST	38	0.03	Absent	Absent	2016.09	unvacc'd 5-10yrs
JAVQDN000000000	148;903	Novel ST	untypable	0.06	Present	Present	2018.76	vacc'd 2-7 yrs
JAVQEF000000000	116	5080	23A	0.03	Absent	Absent	2018.78	unvacc'd 5-10yrs
JAVOHV000000000	5	10603	15B/C	0.5	Absent	Absent	2016.53	unvacc'd 5-10yrs
JAVONT000000000	91;756	Novel ST	serogroup 24	0.06	Absent	Absent	2018.14	unvacc'd 5-10yrs
JAVPXS000000000	30	4084	33D	0.03	Absent	Absent	2019.2	vacc'd 2-7 yrs
JAVPXY000000000	11	11760	21	0.25	Absent	Absent	2019.34	vacc'd 2-7 yrs
JAVPYM000000000	171	11709	6E(6B)	0.06	Absent	Absent	2019.21	vacc'd 2-7 yrs
JAVPYW000000000	159	Novel ST	19F	0.25	Present	Present	2019.24	vacc'd 2-7 yrs
JAVPXT000000000	894;61	14991	17F	0.12	Absent	Absent	2019.2	vacc'd 2-7 yrs
JAVPXQ000000000	25	8687	15B	0.06	Absent	Absent	2019.27	vacc'd 2-7 yrs
JAVPYO000000000	91;756	10992	19B	0.06	Absent	Absent	2019.27	vacc'd 2-7 yrs
JAVPYF000000000	86	9554	4	0.03	Absent	Present	2019.33	vacc'd 2-7 yrs
JAVONX000000000	877;88	Novel ST	15C	0.12	Absent	Absent	2017.67	vacc'd 2-7 yrs
JAVPPP000000000	30	Novel ST	33D	0.03	Absent	Absent	2018.14	vacc'd 2-7 yrs
JAVPYI000000000	169	2911	23B1	0.03	Absent	Absent	2019.24	vacc'd 2-7 yrs
JAVPYU000000000	143	Novel ST	15C	0.06	Absent	Absent	2019.33	vacc'd 2-7 yrs
JAVPKX000000000	30	4084	33D	0.03	Absent	Absent	2018.57	vacc'd 2-7 yrs
JAVMXP000000000	202	9897	19F	0.03	Absent	Absent	2015.6	vacc'd 2-7 yrs
JAVNBK000000000	25	8687	15B	0.06	Absent	Absent	2015.54	vacc'd 2-7 yrs
JAVNXD000000000	57	17783	31	0.03	Absent	Absent	2016.89	vacc'd 2-7 yrs
JAVQAT000000000	40	5266	18C	0.03	Absent	Absent	2019.27	vacc'd 2-7 yrs
JAVNPE000000000	2	217	1	0.03	Absent	Present	2016.07	vacc'd 2-7 yrs
JAVNJU000000000	61	Novel ST	18A	0.03	Absent	Absent	2016.46	unvacc'd 5-10yrs
JAVNML000000000	61	Novel ST	18A	0.03	Absent	Absent	2016.15	vacc'd 2-7 yrs
JAVOCD000000000	9	5435	3	0.06	Absent	Absent	2016.97	vacc'd 2-7 yrs
JAVPQU000000000	355	852	10A	0.12	Absent	Absent	2018.12	vacc'd 2-7 yrs
JAVUCR000000000	355	852	10A	0.12	Absent	Absent	2017.26	vacc'd 2-7 yrs
JAVPSA000000000	142	Novel ST	18C	0.06	Absent	Absent	2019.04	unvacc'd 5-10yrs
JAVPZT000000000	355	852	10A	0.12	Absent	Absent	2019.22	vacc'd 2-7 yrs
JAVQAC000000000	169	2911	23B1	0.03	Absent	Absent	2019.24	vacc'd 2-7 yrs
JAVNDO000000000	117	6103	38	0.03	Absent	Absent	2015.54	vacc'd 2-7 yrs
JAVNXB000000000	61	9926	17F	0.06	Absent	Absent	2016.8	vacc'd 2-7 yrs
JAVMWQ000000000	260	12257	35F	0.03	Absent	Absent	2015.61	vacc'd 2-7 yrs
JAVOFM000000000	56	8672	3	0.12	Absent	Absent	2016.74	vacc'd 2-7 yrs
JAVNPQ000000000	142	Novel ST	18C	0.06	Absent	Absent	2016.21	unvacc'd 5-10yrs
JAVPTZ000000000	30	4084	33D	0.03	Present	Present	2019.25	vacc'd 2-7 yrs
JAVPKH000000000	30	4084	33D	0.03	Absent	Absent	2018.57	vacc'd 2-7 yrs
JAVNVP000000000	277	10868	8	0.03	Absent	Absent	2015.84	vacc'd 2-7 yrs
JAVUMX000000000	143	12253	15B	0.06	Absent	Absent	2018.36	vacc'd 2-7 yrs
JAVOLI000000000	61	10668	18A	0.03	Absent	Absent	2016.12	vacc'd 2-7 yrs
JAVNXN000000000	1	420	19F	4	Absent	Absent	2016.74	vacc'd 2-7 yrs
JAVOZP000000000	114	12258	16F	0.12	Absent	Absent	2017.65	vacc'd 2-7 yrs
JAVOMA000000000	142	Novel ST	18C	0.06	Absent	Absent	2016.21	unvacc'd 5-10yrs
JAVOKG000000000	9	Novel ST	3	0.06	Absent	Absent	2016.47	unvacc'd 5-10yrs
JAVPXG000000000	91;756	5079	15A	0.06	Absent	Absent	2019.33	vacc'd 2-7 yrs
JAVOKD000000000	91;756	10992	19B	0.06	Absent	Absent	2016.26	vacc'd 2-7 yrs
JAVNBW000000000	268	705	16F	0.25	Absent	Absent	2015.58	vacc'd 2-7 yrs
JAVPEY000000000	894;61	14991	17F	0.12	Absent	Absent	2018.57	vacc'd 2-7 yrs
JAVUBU000000000	91;756	10992	19B	0.06	Absent	Absent	2017.23	vacc'd 2-7 yrs
JAVPQY000000000	260	12257	35F	0.03	Absent	Absent	2018.13	vacc'd 2-7 yrs
JAVOTU000000000	Not assigned	Novel ST	19F	0.25	Absent	Absent	2017.09	vacc'd 2-7 yrs
JAVMYG000000000	86	9554	4	0.03	Absent	Absent	2015.83	vacc'd 2-7 yrs
JAVMXC000000000	143	9572	15B	0.03	Absent	Absent	2015.6	vacc'd 2-7 yrs
JAVOCP000000000	91;756	10992	19B	0.06	Absent	Absent	2016.8	vacc'd 2-7 yrs
JAVNLQ000000000	190	9549	06A	0.06	Absent	Absent	2016.53	vacc'd 2-7 yrs
JAVPEC000000000	57	17783	31	0.03	Present	Present	2019.27	vacc'd 2-7 yrs
JAVUMH000000000	218	10583	46	0.03	Present	Present	2018.41	vacc'd 2-7 yrs
JAVOKR000000000	61	10668	18A	0.03	Absent	Absent	2016.25	vacc'd 2-7 yrs
JAVMSP000000000	30	4084	33D	0.03	Absent	Absent	2015.54	vacc'd 2-7 yrs
JAVODW000000000	53	847	19A	0.03	Absent	Absent	2016.7	vacc'd 2-7 yrs
JAVOIL000000000	143	9936	15C	0.03	Absent	Absent	2016.57	vacc'd 2-7 yrs
JAVPVY000000000	Not assigned	Novel ST	19F	0.25	Absent	Absent	2019.08	unvacc'd 5-10yrs
JAVMZA000000000	61	9526	17F	0.06	Absent	Present	2015.58	vacc'd 2-7 yrs
JAVPLE000000000	Not assigned	Novel ST	37	0.25	Absent	Present	2019.33	vacc'd 2-7 yrs
JAVONQ000000000	538	12328	11A	0.03	Absent	Absent	2017.97	vacc'd 2-7 yrs
JAVQAJ000000000	894;61	14991	17F	0.12	Absent	Absent	2019.22	vacc'd 2-7 yrs
JAVMYZ000000000	25	8687	15C	0.06	Absent	Absent	2015.58	vacc'd 2-7 yrs
JAVPIQ000000000	894;61	14991	17F	0.12	Absent	Absent	2018.57	vacc'd 2-7 yrs
JAVPQC000000000	226	Novel ST	27	0.03	Absent	Absent	2018.1	vacc'd 2-7 yrs
JAVNJC000000000	9	5435	3	0.06	Absent	Absent	2016.52	vacc'd 2-7 yrs
JAVPPT000000000	226	Novel ST	27	0.03	Absent	Absent	2018.1	vacc'd 2-7 yrs
JAVOSC000000000	91;756	10992	19B	0.06	Absent	Absent	2017.95	vacc'd 2-7 yrs
JAVOIQ000000000	26	989	19F	0.03	Absent	Present	2016.59	vacc'd 2-7 yrs
JAVPIR000000000	536	5359	38	0.03	Absent	Present	2018.53	vacc'd 2-7 yrs
JAVMYY000000000	355	852	10A	0.12	Absent	Absent	2015.58	vacc'd 2-7 yrs
JAVQCG000000000	538	12328	11A	0.03	Absent	Absent	2019.24	vacc'd 2-7 yrs
JAVOFK000000000	9	12260	33F	0.03	Absent	Absent	2016.74	vacc'd 2-7 yrs
JAVOJX000000000	226	Novel ST	27	0.03	Absent	Absent	2016.48	unvacc'd 5-10yrs
JAVOKY000000000	226	Novel ST	27	0.03	Absent	Absent	2016.2	unvacc'd 5-10yrs
JAVNZA000000000	61	Novel ST	18A	0.03	Absent	Present	2016.81	vacc'd 2-7 yrs
JAVNBJ000000000	30	4084	10B	0.03	Absent	Absent	2015.58	vacc'd 2-7 yrs
JAVQCJ000000000	114	5326	16F	0.03	Absent	Absent	2019.36	vacc'd 2-7 yrs
JAVNSU000000000	Not assigned	Novel ST	11A	0.03	Absent	Present	2015.96	unvacc'd 5-10yrs
JAVPEZ000000000	538	10856	11A	0.03	Absent	Absent	2018.55	vacc'd 2-7 yrs
JAVQGE000000000	91;756	10992	19B	0.06	Absent	Absent	2018.66	vacc'd 2-7 yrs
JAVOHZ000000000	61	10668	18A	0.03	Absent	Absent	2016.58	vacc'd 2-7 yrs
JAVNVL000000000	367	10640	06A	0.25	Absent	Absent	2015.57	vacc'd 2-7 yrs
JAVMUX000000000	30	4084	33D	0.03	Present	Present	2015.58	vacc'd 2-7 yrs
JAVOWQ000000000	61	10668	18A	0.03	Absent	Absent	2017.38	vacc'd 2-7 yrs
JAVOLB000000000	Not assigned	Novel ST	11A	0.03	Absent	Absent	2016.46	unvacc'd 5-10yrs
JAVPNN000000000	210	11688	23B	0.06	Absent	Absent	2018.07	vacc'd 2-7 yrs
JAVMZQ000000000	268	705	16F	0.25	Absent	Absent	2015.58	vacc'd 2-7 yrs
JAVPQF000000000	143	12253	15C	0.06	Absent	Absent	2018.26	vacc'd 2-7 yrs
JAVODG000000000	Not assigned	Novel ST	19B	0.06	Present	Present	2016.63	vacc'd 2-7 yrs
JAVNYG000000000	355	852	10A	0.12	Absent	Absent	2016.8	vacc'd 2-7 yrs
JAVOHF000000000	Not assigned	Novel ST	19B	0.06	Present	Present	2016.61	vacc'd 2-7 yrs
JAVPSJ000000000	Not assigned	Novel ST	15A	0.25	Absent	Absent	2019.08	vacc'd 2-7 yrs
JAVMYN000000000	1	420	19F	4	Absent	Absent	2015.58	vacc'd 2-7 yrs
JAVOVS000000000	Not assigned	Novel ST	11A	0.03	Absent	Absent	2017.6	vacc'd 2-7 yrs
JAVNJY000000000	210	Novel ST	23B	0.06	Absent	Present	2016.4	unvacc'd 5-10yrs
JAVMZP000000000	40	Novel ST	11A	0.12	Absent	Absent	2015.58	vacc'd 2-7 yrs
JAVNSE000000000	30	4084	33D	0.03	Absent	Absent	2016.02	vacc'd 2-7 yrs
JAVOHB000000000	61	10668	18A	0.03	Absent	Absent	2016.58	vacc'd 2-7 yrs
JAVOUN000000000	782;120	2987	06A	0.03	Absent	Present	2017.6	vacc'd 2-7 yrs
JAVOGM000000000	30	4084	33D	0.03	Present	Present	2016.51	vacc'd 2-7 yrs
JAVNAU000000000	61	9926	17F	0.06	Absent	Absent	2015.54	vacc'd 2-7 yrs
JAVNUI000000000	61	9926	17F	0.06	Absent	Absent	2015.58	vacc'd 2-7 yrs
JAVOWM000000000	30	4084	33D	0.03	Absent	Absent	2017.43	vacc'd 2-7 yrs
JAVTZV000000000	91;756	10992	19B	0.06	Absent	Absent	2016.96	vacc'd 2-7 yrs
JAVUAF000000000	56	8672	3	0.12	Absent	Absent	2017.12	vacc'd 2-7 yrs
JAVPIG000000000	171	11709	6E(6B)	0.06	Absent	Absent	2018.53	vacc'd 2-7 yrs
JAVNQK000000000	143	9572	15C	0.03	Absent	Absent	2016.11	vacc'd 2-7 yrs
JAVQBY000000000	Not assigned	Novel ST	11A	0.12	Absent	Absent	2019.22	vacc'd 2-7 yrs
JAVMXJ000000000	Not assigned	Novel ST	20	0.03	Absent	Present	2015.6	vacc'd 2-7 yrs
JAVOSI000000000	Not assigned	Novel ST	20	0.03	Absent	Present	2017.92	vacc'd 2-7 yrs
JAVNUD000000000	91;756	10992	19B	0.06	Absent	Absent	2015.86	vacc'd 2-7 yrs
JAVOPP000000000	61	8829	17F	0.06	Absent	Absent	2016.91	vacc'd 2-7 yrs
JAVNZG000000000	268	705	16F	0.25	Absent	Present	2016.64	vacc'd 2-7 yrs
JAVNYA000000000	Not assigned	Novel ST	20	0.03	Absent	Present	2016.8	vacc'd 2-7 yrs
JAVPII000000000	894;61	14991	17F	0.12	Absent	Absent	2018.57	vacc'd 2-7 yrs
JAVPCG000000000	Not assigned	Novel ST	20	0.03	Absent	Present	2018.66	vacc'd 2-7 yrs
JAVPPK000000000	26	989	12F	0.03	Absent	Present	2018.28	vacc'd 2-7 yrs
JAVNHX000000000	Not assigned	Novel ST	20	0.03	Absent	Present	2016.25	vacc'd 2-7 yrs
JAVQCE000000000	Not assigned	Novel ST	20	0.03	Absent	Present	2019.26	vacc'd 2-7 yrs
JAVQAX000000000	Not assigned	Novel ST	20	0.03	Absent	Present	2019.26	vacc'd 2-7 yrs
JAVORU000000000	Not assigned	Novel ST	20	0.03	Absent	Present	2017.08	unvacc'd 5-10yrs
JAVNNN000000000	782;120	2987	06A	0.03	Absent	Present	2016.17	vacc'd 2-7 yrs
JAVNFM000000000	114	Novel ST	16F	0.03	Absent	Absent	2015.56	vacc'd 2-7 yrs
JAVUMK000000000	86	9554	4	0.03	Absent	Present	2018.35	vacc'd 2-7 yrs
JAVPDZ000000000	30	4084	33D	0.03	Absent	Absent	2019.29	vacc'd 2-7 yrs
JAVONE000000000	894;61	Novel ST	17F	0.12	Absent	Absent	2018.07	vacc'd 2-7 yrs
JAVMWE000000000	25	7522	15C	0.06	Absent	Absent	2015.61	vacc'd 2-7 yrs
JAVPDG000000000	335	7653	06C	0.03	Absent	Absent	2018.59	vacc'd 2-7 yrs
JAVUJY000000000	143	Novel ST	15B	0.03	Absent	Absent	2018.39	vacc'd 2-7 yrs
JAVPPR000000000	1027	17760	09L	0.12	Present	Present	2017.96	vacc'd 2-7 yrs
JAVUDF000000000	30	4084	33D	0.03	Absent	Absent	2017.2	vacc'd 2-7 yrs
JAVPIA000000000	9	5435	3	0.06	Absent	Absent	2018.52	vacc'd 2-7 yrs
JAVNKU000000000	Not assigned	Novel ST	34	0.03	Absent	Absent	2016.51	vacc'd 2-7 yrs
JAVPTY000000000	25	7522	15B	0.06	Absent	Absent	2019.22	vacc'd 2-7 yrs
JAVPAK000000000	161	Novel ST	19B	0.03	Absent	Absent	2018.3	vacc'd 2-7 yrs
JAVNZV000000000	61	10668	18A	0.03	Absent	Present	2016.91	vacc'd 2-7 yrs
JAVPOO000000000	142	9523	18C	0.03	Absent	Absent	2018.24	vacc'd 2-7 yrs
JAVNQA000000000	161	9570	19B	0.03	Absent	Absent	2016.01	vacc'd 2-7 yrs
JAVPDV000000000	355	852	10A	0.12	Absent	Absent	2019.3	vacc'd 2-7 yrs
JAVNWK000000000	143	9572	15C	0.03	Absent	Absent	2015.84	vacc'd 2-7 yrs
JAVMXV000000000	1	271	19F	4	Present	Present	2015.61	vacc'd 2-7 yrs
JAVPKJ000000000	26	989	12F	0.03	Absent	Present	2018.58	vacc'd 2-7 yrs
JAVOFD000000000	53	847	19A	0.03	Absent	Absent	2016.62	vacc'd 2-7 yrs
JAVOHL000000000	538	Novel ST	11A	0.12	Absent	Absent	2016.58	vacc'd 2-7 yrs
JAVOIF000000000	61	10668	18A	0.03	Absent	Present	2016.58	vacc'd 2-7 yrs
JAVMUJ000000000	Not assigned	Novel ST	15A	0.06	Absent	Present	2015.58	vacc'd 2-7 yrs
JAVMST000000000	30	3735	06A	0.03	Absent	Absent	2015.61	vacc'd 2-7 yrs
JAVNKY000000000	143	9572	15B	0.03	Present	Present	2016.53	vacc'd 2-7 yrs
JAVOTO000000000	782;120	12322	06A	0.03	Absent	Present	2017.95	vacc'd 2-7 yrs
JAVNFA000000000	277	10868	8	0.03	Absent	Absent	2015.54	vacc'd 2-7 yrs
JAVMXM000000000	30	4084	10B	0.03	Absent	Absent	2015.61	vacc'd 2-7 yrs
JAVOBT000000000	53	847	19A	0.03	Absent	Absent	2016.93	vacc'd 2-7 yrs
JAVODJ000000000	9	5435	3	0.06	Absent	Absent	2016.61	vacc'd 2-7 yrs
JAVOHR000000000	143	9936	15B	0.03	Absent	Absent	2016.68	vacc'd 2-7 yrs
JAVOBZ000000000	143	Novel ST	15C	0.06	Absent	Absent	2016.81	vacc'd 2-7 yrs
JAVOCG000000000	169	2911	23B1	0.03	Absent	Absent	2016.89	vacc'd 2-7 yrs
JAVOUA000000000	91;756	10992	19B	0.06	Absent	Absent	2016.95	vacc'd 2-7 yrs
JAVNKJ000000000	Not assigned	Novel ST	19B	0.06	Present	Present	2016.45	unvacc'd 5-10yrs
JAVPZE000000000	894;61	14991	17F	0.12	Absent	Absent	2019.21	vacc'd 2-7 yrs
JAVUFX000000000	894;61	14991	17F	0.12	Absent	Absent	2017.53	vacc'd 2-7 yrs
JAVMYX000000000	51	458	3	0.03	Absent	Absent	2015.58	vacc'd 2-7 yrs
JAVOWF000000000	9	5435	3	0.06	Absent	Absent	2017.47	vacc'd 2-7 yrs
JAVNHP000000000	192	Novel ST	19F	0.12	Absent	Absent	2016.26	vacc'd 2-7 yrs
JAVOST000000000	53	847	19A	0.03	Absent	Absent	2017.23	vacc'd 2-7 yrs
JAVMYV000000000	183	2902	6E(6B)	0.03	Absent	Present	2015.58	vacc'd 2-7 yrs
JAVMZV000000000	782;120	2987	06A	0.03	Absent	Present	2015.58	vacc'd 2-7 yrs
JAVNOE000000000	96	9476	2	0.03	Absent	Absent	2016.02	vacc'd 2-7 yrs
JAVOXO000000000	648	6441	48	0.03	Absent	Absent	2017.73	vacc'd 2-7 yrs
JAVOCY000000000	192	Novel ST	19F	0.12	Absent	Absent	2016.57	vacc'd 2-7 yrs
JAVNZP000000000	30	4084	33D	0.03	Absent	Absent	2016.97	vacc'd 2-7 yrs
JAVQGK000000000	57	17783	31	0.03	Present	Present	2018.66	vacc'd 2-7 yrs
JAVOIM000000000	30	4084	33D	0.03	Absent	Absent	2016.6	vacc'd 2-7 yrs
JAVNCJ000000000	25	7522	15B	0.06	Absent	Absent	2015.56	vacc'd 2-7 yrs
JAVPNB000000000	91;756	Novel ST	serogroup 24	0.06	Present	Present	2018.19	unvacc'd 5-10yrs
JAVPEB000000000	Not assigned	Novel ST	15C	0.06	Present	Present	2019.34	vacc'd 2-7 yrs
JAVOEJ000000000	57	17783	31	0.03	Absent	Absent	2016.55	vacc'd 2-7 yrs
JAVPXK000000000	202	9897	19F	0.03	Absent	Absent	2019.32	vacc'd 2-7 yrs
JAVNLY000000000	Not assigned	Novel ST	15C	0.06	Present	Present	2016.22	unvacc'd 5-10yrs
JAVUAV000000000	61	9526	17F	0.06	Absent	Present	2017.26	vacc'd 2-7 yrs
JAVUKT000000000	91;756	5079	serogroup 24	0.06	Present	Present	2018.26	vacc'd 2-7 yrs
JAVOHD000000000	366	10660	6E(6B)	0.12	Absent	Absent	2016.59	vacc'd 2-7 yrs
JAVUGP000000000	202	9897	19F	0.03	Absent	Absent	2017.4	vacc'd 2-7 yrs
JAVPLC000000000	366	10660	6E(6B)	0.12	Absent	Absent	2019.36	vacc'd 2-7 yrs
JAVNAC000000000	8	7050	5	0.06	Absent	Absent	2015.57	vacc'd 2-7 yrs
JAVPAF000000000	355	852	10A	0.12	Absent	Absent	2018.42	vacc'd 2-7 yrs
JAVUEG000000000	143	9936	15B	0.03	Present	Present	2017.38	vacc'd 2-7 yrs
JAVQAQ000000000	11	Novel ST	21	0.03	Absent	Absent	2019.22	vacc'd 2-7 yrs
JAVORO000000000	61	9926	17F	0.06	Absent	Absent	2017.93	vacc'd 2-7 yrs
JAVNBQ000000000	11	Novel ST	21	0.03	Absent	Absent	2015.57	vacc'd 2-7 yrs
JAVPPZ000000000	13	9506	06A	0.03	Absent	Absent	2018.02	vacc'd 2-7 yrs
JAVOLJ000000000	11	Novel ST	21	0.03	Absent	Absent	2016.26	vacc'd 2-7 yrs
JAVOFS000000000	233	5396	35B	0.06	Absent	Absent	2016.62	vacc'd 2-7 yrs
JAVMYP000000000	355	852	10A	0.12	Absent	Absent	2015.58	vacc'd 2-7 yrs
JAVPFW000000000	61	10668	18A	0.03	Absent	Present	2018.57	vacc'd 2-7 yrs
JAVPUU000000000	142	9523	18C	0.03	Absent	Absent	2019.23	vacc'd 2-7 yrs
JAVTYL000000000	61	9926	17F	0.06	Absent	Absent	2017.28	vacc'd 2-7 yrs
JAVNNE000000000	86	2213	4	0.03	Absent	Absent	2016.15	vacc'd 2-7 yrs
JAVQDS000000000	11	Novel ST	21	0.03	Absent	Absent	2018.81	vacc'd 2-7 yrs
JAVPMO000000000	11	Novel ST	21	0.03	Absent	Absent	2018.07	vacc'd 2-7 yrs
JAVOAE000000000	91;756	10992	19B	0.06	Absent	Absent	2016.93	vacc'd 2-7 yrs
JAVNNY000000000	540	9445	45	0.03	Absent	Absent	2016.15	vacc'd 2-7 yrs
JAVPEQ000000000	277	10868	8	0.03	Absent	Absent	2018.56	vacc'd 2-7 yrs
JAVNYZ000000000	210	11688	23B	0.06	Absent	Absent	2016.82	vacc'd 2-7 yrs
JAVNTY000000000	26	989	12F	0.03	Absent	Present	2015.88	vacc'd 2-7 yrs
JAVOFE000000000	355	852	10A	0.12	Absent	Absent	2016.67	vacc'd 2-7 yrs
JAVUMB000000000	210	11688	23B	0.06	Present	Present	2018.39	vacc'd 2-7 yrs
JAVQCI000000000	11	11760	21	0.25	Absent	Absent	2019.36	vacc'd 2-7 yrs
JAVNQZ000000000	Not assigned	Novel ST	10A	0.03	Absent	Absent	2016.19	unvacc'd 5-10yrs
JAVOMH000000000	91;756	10992	19B	0.06	Absent	Absent	2017.97	vacc'd 2-7 yrs
JAVOCQ000000000	Not assigned	18726	23F	0.03	Absent	Absent	2017.05	vacc'd 2-7 yrs
JAVUMR000000000	30	Novel ST	33D	0.03	Absent	Absent	2018.32	vacc'd 2-7 yrs
JAVPXM000000000	161	9449	19B	0.03	Present	Present	2019.33	vacc'd 2-7 yrs
JAVNVA000000000	57	17783	31	0.03	Absent	Absent	2015.91	vacc'd 2-7 yrs
JAVNRQ000000000	206	5077	serogroup 24	0.03	Absent	Absent	2015.94	vacc'd 2-7 yrs
JAVUGE000000000	268	705	16F	0.25	Absent	Present	2017.47	vacc'd 2-7 yrs
JAVMXT000000000	25	7522	15C	0.06	Absent	Absent	2015.61	vacc'd 2-7 yrs
JAVUDV000000000	161	Novel ST	19B	0.03	Absent	Absent	2017.52	vacc'd 2-7 yrs
JAVMZB000000000	30	4084	33D	0.03	Present	Present	2015.58	vacc'd 2-7 yrs
JAVUAX000000000	11	11760	21	0.25	Absent	Absent	2017.27	vacc'd 2-7 yrs
JAVOOD000000000	61	9926	17F	0.06	Present	Present	2017.23	vacc'd 2-7 yrs
JAVNMY000000000	171	11709	6E(6B)	0.06	Absent	Absent	2016.05	vacc'd 2-7 yrs
JAVNZB000000000	61	9537	18A	0.03	Absent	Absent	2016.82	vacc'd 2-7 yrs
JAVPWS000000000	538	12328	11A	0.03	Absent	Absent	2019.22	vacc'd 2-7 yrs
JAVMXZ000000000	26	11780	46	0.06	Absent	Present	2015.59	vacc'd 2-7 yrs
JAVPBA000000000	268	705	16F	0.25	Absent	Present	2018.32	vacc'd 2-7 yrs
JAVNLE000000000	183	Novel ST	6E(6B)	0.06	Absent	Present	2016.26	vacc'd 2-7 yrs
JAVPHF000000000	192	Novel ST	19F	0.03	Absent	Absent	2018.57	vacc'd 2-7 yrs
JAVPQJ000000000	30	4084	33D	0.03	Absent	Absent	2018.28	vacc'd 2-7 yrs
JAVNNP000000000	91;756	10992	19B	0.06	Absent	Absent	2016.16	vacc'd 2-7 yrs
JAVNEC000000000	26	11780	46	0.06	Absent	Present	2015.58	vacc'd 2-7 yrs
JAVUCL000000000	25	8687	15B	0.06	Absent	Absent	2017.23	vacc'd 2-7 yrs
JAVOZV000000000	114	12258	16F	0.12	Absent	Absent	2018.35	vacc'd 2-7 yrs
JAVUCE000000000	129	Novel ST	6E(6B)	0.12	Absent	Present	2017.2	vacc'd 2-7 yrs
JAVNKO000000000	91;756	10992	19B	0.06	Absent	Absent	2016.26	vacc'd 2-7 yrs
JAVOFI000000000	129	Novel ST	6E(6B)	0.12	Absent	Present	2016.67	vacc'd 2-7 yrs
JAVPGN000000000	56	11769	3	0.12	Absent	Absent	2018.62	vacc'd 2-7 yrs
JAVOVB000000000	129	Novel ST	6E(6B)	0.12	Absent	Present	2017.34	vacc'd 2-7 yrs
JAVULP000000000	79	12396	4	0.12	Absent	Absent	2018.28	vacc'd 2-7 yrs
JAVOWS000000000	84	12888	19A	0.06	Present	Present	2017.49	vacc'd 2-7 yrs
JAVPSC000000000	30	Novel ST	33D	0.03	Absent	Absent	2019.1	unvacc'd 5-10yrs
JAVPJE000000000	13	10750	06A	0.03	Absent	Absent	2018.55	vacc'd 2-7 yrs
JAVOXC000000000	9	5435	3	0.06	Absent	Absent	2017.54	vacc'd 2-7 yrs
JAVNKR000000000	26	989	12F	0.03	Absent	Present	2016.52	vacc'd 2-7 yrs
JAVMYQ000000000	169	2911	23B1	0.03	Absent	Absent	2015.61	vacc'd 2-7 yrs
JAVPXA000000000	79	5410	4	0.25	Absent	Absent	2019.35	vacc'd 2-7 yrs
JAVMZD000000000	61	9926	17F	0.06	Absent	Absent	2015.59	vacc'd 2-7 yrs
JAVMZS000000000	61	9526	17F	0.06	Absent	Present	2015.59	vacc'd 2-7 yrs
JAVPOS000000000	114	5326	16F	0.03	Absent	Absent	2018.26	vacc'd 2-7 yrs
JAVOFH000000000	13	Novel ST	06A	0.03	Absent	Absent	2016.59	vacc'd 2-7 yrs
JAVQCS000000000	260	Novel ST	35F	0.03	Absent	Absent	2019.36	vacc'd 2-7 yrs
JAVUFB000000000	355	852	10A	0.12	Absent	Absent	2017.4	vacc'd 2-7 yrs
JAVNXO000000000	61	Novel ST	18A	0.03	Absent	Absent	2016.93	vacc'd 2-7 yrs
JAVTYU000000000	335	7653	06C	0.03	Absent	Absent	2017.23	vacc'd 2-7 yrs
JAVPXL000000000	30	4084	29	0.06	Absent	Absent	2019.28	vacc'd 2-7 yrs
JAVOSR000000000	Not assigned	Novel ST	18C	0.03	Absent	Absent	2017.26	vacc'd 2-7 yrs
JAVPEL000000000	1027	17760	09L	0.12	Present	Present	2018.6	vacc'd 2-7 yrs
JAVMWG000000000	Not assigned	Novel ST	18C	0.03	Absent	Absent	2015.61	vacc'd 2-7 yrs
JAVNDC000000000	91;756	10992	19B	0.06	Absent	Absent	2015.56	vacc'd 2-7 yrs
JAVOHJ000000000	30	Novel ST	33D	0.03	Absent	Absent	2016.63	vacc'd 2-7 yrs
JAVOTQ000000000	880;22;857;882	4984	11A	0.03	Absent	Absent	2017.92	vacc'd 2-7 yrs
JAVNOQ000000000	30	Novel ST	33D	0.03	Absent	Absent	2016.09	unvacc'd 5-10yrs
JAVMZW000000000	260	12257	35F	0.03	Absent	Absent	2015.59	vacc'd 2-7 yrs
JAVPIK000000000	30	4084	33D	0.03	Absent	Absent	2018.54	vacc'd 2-7 yrs
JAVOWV000000000	57	17783	31	0.03	Absent	Absent	2017.6	vacc'd 2-7 yrs
JAVOKH000000000	53	847	19A	0.03	Absent	Absent	2016.25	vacc'd 2-7 yrs
JAVPXV000000000	40	Novel ST	22A	0.03	Absent	Absent	2019.24	vacc'd 2-7 yrs
JAVNOH000000000	Not assigned	18729	14	0.03	Absent	Absent	2016.15	vacc'd 2-7 yrs
JAVODU000000000	880;22;857;882	12492	15A	0.03	Present	Present	2016.62	vacc'd 2-7 yrs
JAVPJD000000000	57	444	31	0.03	Present	Present	2018.53	vacc'd 2-7 yrs
JAVMTU000000000	9	10608	33F	0.03	Absent	Absent	2015.59	vacc'd 2-7 yrs
JAVPBZ000000000	114	12258	16F	0.12	Absent	Absent	2018.67	vacc'd 2-7 yrs
JAVOJS000000000	30	Novel ST	33D	0.03	Absent	Absent	2016.63	vacc'd 2-7 yrs
JAVPRH000000000	79	Novel ST	4	0.5	Absent	Absent	2019.12	unvacc'd 5-10yrs
JAVNZE000000000	65	2053	13	0	Absent	Absent	2017.01	vacc'd 2-7 yrs
JAVQBP000000000	11	7068	21	0.03	Absent	Absent	2019.29	vacc'd 2-7 yrs
JAVNKE000000000	11	11760	21	0.25	Absent	Absent	2016.53	vacc'd 2-7 yrs
JAVPKZ000000000	91;756	10992	19B	0.06	Absent	Absent	2018.54	vacc'd 2-7 yrs
JAVOYR000000000	880;22;857;882	Novel ST	11A	0.12	Present	Present	2017.61	vacc'd 2-7 yrs
JAVORJ000000000	142	9523	18F	0.03	Absent	Absent	2017.93	vacc'd 2-7 yrs
JAVPVM000000000	57	17783	31	0.03	Absent	Absent	2019.25	vacc'd 2-7 yrs
JAVNYM000000000	79	Novel ST	4	0.5	Absent	Absent	2016.74	unvacc'd 5-10yrs
JAVUMC000000000	79	Novel ST	19F	0.25	Absent	Absent	2018.35	unvacc'd 5-10yrs
JAVOWC000000000	61	10668	18A	0.03	Absent	Absent	2017.53	vacc'd 2-7 yrs
JAVOQW000000000	169	2911	23B1	0.03	Absent	Absent	2017.74	vacc'd 2-7 yrs
JAVUGG000000000	79	5410	4	0.25	Absent	Present	2017.39	vacc'd 2-7 yrs
JAVMTV000000000	9	5435	3	0.06	Absent	Absent	2015.9	vacc'd 2-7 yrs
JAVOPN000000000	61	9526	17F	0.06	Absent	Present	2016.91	vacc'd 2-7 yrs
JAVNVR000000000	57	17783	31	0.03	Absent	Absent	2015.6	vacc'd 2-7 yrs
JAVPEV000000000	30	4084	33D	0.03	Present	Present	2018.6	vacc'd 2-7 yrs
JAVOVX000000000	30	4084	33D	0.03	Absent	Absent	2017.54	vacc'd 2-7 yrs
JAVOZZ000000000	161	Novel ST	19B	0.03	Absent	Absent	2018.45	unvacc'd 5-10yrs
JAVMSL000000000	161	9570	19B	0.03	Absent	Absent	2015.61	vacc'd 2-7 yrs
JAVNMA000000000	8	7050	5	0.06	Absent	Absent	2016.13	vacc'd 2-7 yrs
JAVNVU000000000	8	7050	5	0.06	Absent	Absent	2015.6	vacc'd 2-7 yrs
JAVNPT000000000	61	9526	17F	0.06	Absent	Absent	2016.08	vacc'd 2-7 yrs
JAVPLG000000000	1	8678	19F	4	Present	Present	2019.29	vacc'd 2-7 yrs
JAVPKU000000000	91;756	10992	19B	0.06	Absent	Absent	2018.54	vacc'd 2-7 yrs
JAVPEA000000000	161	9449	19B	0.03	Present	Present	2019.29	vacc'd 2-7 yrs
JAVPVN000000000	782;120	Novel ST	06A	0.03	Absent	Present	2019.25	vacc'd 2-7 yrs
JAVOLT000000000	129	3207	6E(6B)	0.12	Absent	Present	2016.25	vacc'd 2-7 yrs
JAVOMB000000000	210	11688	23B	0.06	Absent	Present	2016.16	vacc'd 2-7 yrs
JAVMZK000000000	9	5435	3	0.06	Absent	Absent	2015.58	vacc'd 2-7 yrs
JAVNNX000000000	171	11709	6E(6B)	0.06	Absent	Absent	2015.92	vacc'd 2-7 yrs
JAVPDO000000000	26	989	12F	0.03	Absent	Present	2018.59	vacc'd 2-7 yrs
JAVMZL000000000	30	4084	33D	0.03	Present	Present	2015.58	vacc'd 2-7 yrs
JAVOCR000000000	91;756	10992	19B	0.06	Absent	Absent	2016.96	vacc'd 2-7 yrs
JAVPUF000000000	782;120	Novel ST	06A	0.03	Absent	Present	2019.25	vacc'd 2-7 yrs
JAVOEH000000000	56	8672	3	0.12	Absent	Absent	2016.64	vacc'd 2-7 yrs
JAVOGA000000000	260	12257	35F	0.03	Absent	Absent	2016.63	vacc'd 2-7 yrs
JAVOJB000000000	26	989	12F	0.03	Absent	Present	2016.55	vacc'd 2-7 yrs
JAVOCM000000000	268	705	16F	0.25	Absent	Absent	2016.95	vacc'd 2-7 yrs
JAVPUE000000000	57	17783	31	0.06	Absent	Absent	2019.24	vacc'd 2-7 yrs
JAVPER000000000	894;61	14991	17F	0.12	Absent	Absent	2018.56	vacc'd 2-7 yrs
JAVOEU000000000	91;756	10992	19B	0.06	Absent	Absent	2016.53	vacc'd 2-7 yrs
JAVODK000000000	57	17783	31	0.03	Absent	Absent	2016.63	vacc'd 2-7 yrs
JAVOTE000000000	Not assigned	Novel ST	untypable	0.25	Present	Present	2017.95	vacc'd 2-7 yrs
JAVUKG000000000	894;61	14991	17F	0.12	Absent	Absent	2018.24	vacc'd 2-7 yrs
JAVNZO000000000	9	12260	33F	0.03	Absent	Absent	2016.53	vacc'd 2-7 yrs
JAVOHQ000000000	96	9476	2	0.03	Absent	Absent	2016.58	vacc'd 2-7 yrs
JAVULL000000000	355	852	10A	0.12	Absent	Absent	2018.42	vacc'd 2-7 yrs
JAVPDM000000000	13	Novel ST	06A	0.06	Absent	Absent	2018.64	vacc'd 2-7 yrs
JAVPDP000000000	13	Novel ST	06A	0.06	Absent	Absent	2018.64	vacc'd 2-7 yrs
JAVOLQ000000000	9	10608	33F	0.03	Absent	Absent	2016.15	vacc'd 2-7 yrs
JAVPWC000000000	277	10868	8	0.03	Absent	Absent	2019.2	vacc'd 2-7 yrs
JAVMTY000000000	25	7522	15B	0.06	Absent	Absent	2015.56	unvacc'd 5-10yrs
JAVOJC000000000	26	989	12F	0.03	Absent	Present	2016.66	vacc'd 2-7 yrs
JAVUCP000000000	Not assigned	Novel ST	19B	0.03	Absent	Absent	2017.23	vacc'd 2-7 yrs
JAVOGN000000000	Not assigned	Novel ST	18A	0	Present	Present	2016.68	vacc'd 2-7 yrs
JAVNPN000000000	Not assigned	Novel ST	untypable	0.12	Absent	Present	2015.92	unvacc'd 5-10yrs
JAVOWD000000000	30	4084	33D	0.03	Absent	Present	2017.67	vacc'd 2-7 yrs
JAVOXZ000000000	281	Novel ST	34	0.03	Absent	Absent	2017.61	vacc'd 2-7 yrs
JAVOTX000000000	79	Novel ST	4	0.25	Absent	Absent	2017.95	vacc'd 2-7 yrs
JAVNGV000000000	2	5012	1	0.03	Absent	Present	2015.56	unvacc'd 5-10yrs
JAVOCT000000000	277	10868	8	0.03	Absent	Absent	2016.94	vacc'd 2-7 yrs
JAVOZU000000000	57	17783	31	0.03	Absent	Absent	2018.37	vacc'd 2-7 yrs
JAVUMG000000000	540	9445	45	0.03	Absent	Absent	2017.38	vacc'd 2-7 yrs
JAVPLL000000000	91;756	5079	15A	0.06	Absent	Absent	2019.31	vacc'd 2-7 yrs
JAVNTM000000000	26	11780	46	0.06	Absent	Present	2015.84	unvacc'd 5-10yrs
JAVOIW000000000	129	3207	6E(6B)	0.12	Absent	Present	2016.7	vacc'd 2-7 yrs
JAVQBF000000000	143	12253	19A	0.06	Absent	Absent	2019.22	vacc'd 2-7 yrs
JAVOXA000000000	210	10674	23B	0.03	Present	Present	2017.58	vacc'd 2-7 yrs
JAVOUF000000000	79	Novel ST	4	0.25	Absent	Absent	2017.9	vacc'd 2-7 yrs
JAVNZY000000000	536	5359	38	0.03	Absent	Present	2016.93	vacc'd 2-7 yrs
JAVNQJ000000000	904;9	782	14	0.25	Absent	Present	2015.86	unvacc'd 5-10yrs
JAVULF000000000	11	11760	21	0.25	Absent	Absent	2018.33	vacc'd 2-7 yrs
JAVOID000000000	86	2213	4	0.03	Absent	Present	2016.57	vacc'd 2-7 yrs
JAVNRH000000000	3	3847	8	0.03	Absent	Absent	2016.03	vacc'd 2-7 yrs
JAVTZS000000000	9	5435	3	0.06	Absent	Absent	2017.28	vacc'd 2-7 yrs
JAVNWV000000000	536	5359	38	0.03	Absent	Present	2015.58	vacc'd 2-7 yrs
JAVPEH000000000	79	5410	4	0.25	Absent	Absent	2019.33	vacc'd 2-7 yrs
JAVTZX000000000	57	17783	31	0.03	Absent	Absent	2017.23	vacc'd 2-7 yrs
JAVUAT000000000	202	9897	19F	0.03	Absent	Absent	2017.25	vacc'd 2-7 yrs
JAVOMO000000000	155	5604	25F	0.03	Present	Absent	2017.97	vacc'd 2-7 yrs
JAVOVP000000000	202	9897	19F	0.03	Absent	Absent	2017.41	vacc'd 2-7 yrs
JAVPVB000000000	277	10868	8	0.03	Absent	Absent	2019.21	vacc'd 2-7 yrs
JAVPZN000000000	26	989	12F	0.03	Absent	Present	2019.28	vacc'd 2-7 yrs
JAVOBC000000000	161	9449	19B	0.03	Present	Present	2016.96	vacc'd 2-7 yrs
JAVPPY000000000	79	Novel ST	4	0.25	Absent	Absent	2018.19	unvacc'd 5-10yrs
JAVNXG000000000	61	Novel ST	18A	0.03	Absent	Absent	2016.95	vacc'd 2-7 yrs
JAVNZS000000000	206	5077	serogroup 24	0.03	Absent	Absent	2017.01	vacc'd 2-7 yrs
JAVPJB000000000	91;756	10992	19B	0.06	Absent	Absent	2018.51	vacc'd 2-7 yrs
JAVPFN000000000	355	852	10A	0.12	Absent	Absent	2018.57	vacc'd 2-7 yrs
JAVUNA000000000	894;61	14991	17F	0.12	Absent	Absent	2018.38	vacc'd 2-7 yrs
JAVNIH000000000	355	852	10A	0.12	Absent	Absent	2016.26	vacc'd 2-7 yrs
JAVUID000000000	538	12328	11A	0.03	Absent	Absent	2017.51	vacc'd 2-7 yrs
JAVNPK000000000	155	2650	25F	0.03	Absent	Present	2016.06	vacc'd 2-7 yrs
JAVPIM000000000	904;9	782	14	0.25	Absent	Present	2018.51	vacc'd 2-7 yrs
JAVNUM000000000	277	10868	8	0.03	Absent	Absent	2015.84	unvacc'd 5-10yrs
JAVUEA000000000	268	705	16F	0.25	Absent	Present	2017.47	vacc'd 2-7 yrs
JAVOLU000000000	202	9897	19F	0.03	Absent	Absent	2016.25	vacc'd 2-7 yrs
JAVOJD000000000	26	989	19F	0.03	Absent	Present	2016.6	vacc'd 2-7 yrs
JAVOQT000000000	61	10668	18A	0.03	Absent	Present	2017.92	vacc'd 2-7 yrs
JAVNVH000000000	8	289	5	0.06	Absent	Absent	2015.54	unvacc'd 5-10yrs
JAVNNS000000000	161	9449	19B	0.03	Present	Present	2015.89	unvacc'd 5-10yrs
JAVPNS000000000	61	Novel ST	18A	0.03	Absent	Absent	2018.24	vacc'd 2-7 yrs
JAVNHS000000000	272	12330	23F	0.03	Absent	Absent	2016.06	unvacc'd 5-10yrs
JAVNNV000000000	260	12257	35F	0.03	Absent	Absent	2016.04	vacc'd 2-7 yrs
JAVODR000000000	68	102	18C	0.03	Absent	Absent	2016.72	unvacc'd 5-10yrs
JAVNMR000000000	8	7050	5	0.06	Absent	Absent	2016.05	vacc'd 2-7 yrs
JAVNKZ000000000	61	Novel ST	18A	0.03	Absent	Absent	2016.45	unvacc'd 5-10yrs
[truncated: 282 more rows]

## Sheet: Table 2S
Table 2: Number of isolates from the PCVPA datset where a sucefull baysian time calibrated phylogentic tree was constructes
GPSC	Total number of isoltes	Number of isolates to produce a bayesian time calibrated phylogenetic tree	Column1
5	158	158
92	108	108
65	103	102
102	98	98
148;903	91	91
880;22;857;882	86	81
217	77	77
116	76	76
10	70	70
163	68	68
21	64	64
104	54	54
13	64	51
14	51	51
30	87	43
904;9	46	43
455	38	38
43	36	35
201	35	35
17	33	33
184	31	31
34	28	28
38	28	28
71	26	26
40	27	21
60	20	20
145	20	20
228	20	20
211	19	19
54	17	17
33	11	11
61	60	0
91;756	40	0
355	28	0
894;61	27	0
26	25	0
57	25	0
9	24	0
143	18	0
277	14	0
11	13	0
25	12	0
79	12	0
161	12	0
538	12	0
782;120	12	0
1027	11	0
260	10	0
268	10	0
2	9	0
56	9	0
86	9	0
114	9	0
129	9	0
Not assigned_1	9	0
202	8	0
877;88	8	0
Not assigned_2	8	0
8	7	0
142	7	0
190	7	0
169	6	0
171	6	0
206	6	0
210	6	0
335	6	0
53	5	0
155	5	0
536	5	0
1	4	0
183	4	0
192	4	0
226	4	0
20	3	0
68	3	0
117	3	0
281	3	0
336	3	0
366	3	0
Not assigned_3	3	0
Not assigned_4	3	0
96	2	0
98	2	0
218	2	0
540	2	0
648	2	0
Not assigned_5	2	0
Not assigned_6	2	0
3	1	0
23	1	0
51	1	0
84	1	0
123	1	0
137	1	0
159	1	0
233	1	0
243	1	0
258	1	0
272	1	0
367	1	0
332;872	1	0
Not assigned_10	1	0
Not assigned_11	1	0
Not assigned_12	1	0
Not assigned_13	1	0
Not assigned_14	1	0
Not assigned_15	1	0
Not assigned_16	1	0
Not assigned_17	1	0
Not assigned_18	1	0
Not assigned_19	1	0
Not assigned_20	1	0
Not assigned_21	1	0
Not assigned_22	1	0
Not assigned_7	1	0
Not assigned_8	1	0
Not assigned_9	1	0
